# Supplementary material for: IL-33 protects from recurrent C. difficile infection by restoration of humoral immunity
Source: J Clin Invest. 2025 Mar 6;135(9):e184659. doi: 10.1172/JCI184659 (PMC12043089; doi:10.1172/JCI184659)
Supplement: Supporting data values [file jci-135-184659-s187.xlsx]

## Sheet: Figure 1
B	Days	PBS	IL-33
	14	0
	14	0
	5	1
	14	0
	14	0
	3	1
	3	1
	4	1
	14	0
	14	0
	3	1
	3	1
	14	0
	3	1
	3	1
	14		0
	14		0
	14		0
	14		0
	14		0
	14		0
	14		0
	14		0
	14		0
	14		0
	14		0
	14		0
	14		0
	14		0
	3		1
C
Days post infection	PBS															Il-33
0	100	100	100	100	100	100	100	100	100	100	100	100	100	100	100	100	100	100	100	100	100	100	100	100	100	100	100	100	100	100
1	97.2603	96.0699	98.6487	100.935	97.7169	99.0783	102.232	99.5968	101.395	105.042	95.671	96.4143	99.1379	95.2174	99.1031	99.5633	96.3636	96.1539	100.413	100.453	98.6364	102.927	101.376	100	101.531	101.485	98.5714	102.336	99.5708	98.5782
2	99.5434	98.69	100.451	103.271	97.7169	100.461	103.571	101.613	104.651	107.983	94.3723	92.4303	97.4138	95.2174	101.794	102.183	89.5455	99.5726	102.066	102.715	88.6364	101.463	94.9541	88.8889	101.02	100.99	101.905	103.271	87.5537	107.109
3	83.5616	89.5196	81.5315	88.785	97.7169	86.1751	87.9464	87.5	91.1628	90.7563	83.1169	79.6813	86.6379	83.4783	86.0987	91.2664	87.7273	89.3162	91.3223	84.1629	95.9091	103.902	93.1193	91.6667	98.9796	97.5247	83.3333	97.6636	83.2618	91.4692
4	75.3425	83.4061	76.5766	87.3832	84.0183				83.2558	88.6555			83.1897			90.393	95	85.8974	95.8678	81.448	99.5455	103.415	105.046	102.778	105.102	103.96	88.0952	97.1963	92.2747
5	73.0594	93.8865		101.869	87.6712				92.093	102.521			88.7931			105.677	101.818	98.2906	97.9339	97.2851	99.5455	109.268	108.716	103.968	106.122	103.96	102.857	101.402	98.7125
6	86.758	93.8865		103.738	99.0868				100.93	105.042			96.9828			101.31	99.5455	100.855	99.1736	97.2851	101.818	108.781	108.257	103.968	105.102	102.97	106.191	105.608	100
7	89.4977	96.0699		101.869	97.7169				100	106.302			94.8276			99.5633	100	98.2906	97.1074	98.6425	100	106.829	108.716	101.587	108.674	102.97	103.333	104.673	100
8	93.6073	97.8166		102.336	102.74				106.046	106.723			99.1379			102.183	100.454	97.8632	97.1074	96.8326	100	113.659	111.009	103.968	106.633	105.941	110.476	108.411	104.292
9	94.0639	98.69		102.804	102.283				106.977	107.983			97.4138			100	100	98.718	99.1736	99.5475	104.091	109.268	109.174	101.191	107.143	105.941	106.667	105.608	103.004
10	95.4338	99.1266		102.804	100.913				100.93	104.622			100			100.437	100.909	98.718	98.3471	98.19	99.0909	112.195	108.257	103.175	107.653	105.445	106.191	103.738	104.292
11	95.4338	98.2533		101.869	102.74				99.0698	107.143			100			104.367	104.091	98.718	97.9339	98.6425	98.6364	111.219	108.716	101.191	108.163	105.941	108.571	107.477	106.009
12	97.7169	98.2533		103.271	103.653				102.326	106.302			101.724			103.493	103.182	100	100	99.095	98.6364	108.781	109.633	100	108.163	107.426	104.286	108.411	107.725
13	101.37	99.1266		103.738	105.48				106.512	110.084			104.741			102.62	105.454	102.137	103.306	100	99.5455	109.268	109.633	102.381	110.714	105.941	108.095	111.682	109.442
14	100.457	98.69		104.206	106.393				106.046	108.823			103.448			102.62	105.454	101.282	100.413	98.19	98.1818	110.732	106.422	101.587	110.204	108.911	107.143	108.879	109.013
15
D
	Days post infection	PBS															IL-33
	0	0	0	0	0	0	0	0	0	0	0	0	0	0	0	0	0	0	0	0	0	0	0	0	0	0	0	0	0	0	0
	1	1	1	1	0	1	1	0	1	0	0	1	1	1	1	1	1	1	1	0	0	1	0	0	0	0	0	1	0	1	1
	2	1	1	0	0	1	0	0	0	0	0	1	1	1	1	0	0	2	1	0	0	5	0	1	2	3	0	0	0	4	0
	3	10	5	7	2	1	14	14	12	7	4	14	16	4	14	15	3	2	5	3	7	2	0	2	1	2	5	6	6	6	14
	4	10	5	13	5	6	20	20	20	6	2	20	20	6	20	20	2	2	4	1	7	2	0	3	0	2	3	4	3	3	20
	5	9	4	20	3	2				4	0			6			1	0	3	1	3	3	0	0	0	2	1	2	1	6
	6	7	3		0	1				0	0			3			0	1	0	1	2	0	0	0	0	0	0	0	0	0
	7	6	3		0	2				0	0			1			1	0	1	1	1	0	0	0	0	0	0	0	0	0
	8	1	1		0	0				0	0			1			0	0	1	1	1	0	0	0	0	0	0	0	0	0
	9	1	1		0	0				0	0			1			0	0	1	1	1	0	0	0	0	0	0	0	0	0
	10	1	1		0	0				0	0			0			0	0	1	1	1	1	0	0	0	0	0	0	0	0
	11	1	1		0	0				1	0			0			0	0	1	1	1	1	0	0	0	0	0	0	0	0
	12	1	1		0	0				0	0			0			0	0	0	0	1	1	0	0	0	0	0	0	0	0
	13	0	1		0	0				0	0			0			0	0	0	0	0	1	0	0	0	0	0	0	0	0
	14	0	1		0	0				0	0			0			0	0	0	0	1	1	0	0	0	0	0	0	0	0
E			F			G			H			J			k			L			M
PBS	IL-33		PBS	IL-33		PBS	IL-33		PBS	IL-33		WT	St2 KO		WT	St2 KO		WT	St2 KO		WT	St2 KO
0.087	0.198		1.1035	1.287		0.13	0.747		0.118	0.12		1.56625	0.6295		1.577	0.479		3.088	1.17		0.72	0.117
0.053	0.105		1.47	1.114		0.161	0.28		0.136	0.244		0.5845	0.2865		1.785	0.381		3.937	1.012		0.327	0.105
0.142	0.182		0.618	1.3025		0.406	0.16		0.128	0.23		0.9365	0.353		1.3	0.442		2.98	1.125		0.4	0.111
0.065	0.117		0.768	1.215		0.569	0.36		0.102	0.194		1.36875	0.691			0.256			0.761			0.106
0.046	0.185		0.7405	1.297		0.192	0.668		0.117	0.294		1.18375	0.31375
0.189	0.293			1.5135		0.245	0.465		0.096	0.184		0.59825	1.00525
	0.156					0.174	0.75			0.097		0.54525	0.5275
	0.121					0.09	0.736			0.075
	0.142					0.164	0.303			0.208
	0.175						0.707			0.188
							0.352			0.13
							0.244			0.331
							0.459
							0.346
							0.372
							0.554

## Sheet: Figure 2
B
	Days post infection	PBS									Il-33
	60	100	100	100	100						100	100	100	100	100	100	100	100	100
	61	99.0132	101.449	100.758	100						99.2857	99.654	100	99.0228	99.6124	101.434	102.439	101.908	100.358
	62	99.3421	98.913	96.5909	93.9929						96.7857	101.73	100.685	98.6971	100	100.358	103.136	102.672	102.15
	62.5	99.3421	97.4638	96.5909	97.5265						98.5714	101.73	103.425	101.954	102.713	103.584	105.227	102.672	101.075
	63	97.6974	94.9275	94.697	92.2262						98.2143	97.5778	101.027	100	98.062	97.8495	99.6516	98.855	98.5663
	63.5	97.6974	94.9275	94.697	92.2262						98.2143	97.5778	101.027	100	98.062	97.8495	99.6516	98.855	98.5663
	64	98.0263	97.8261	96.2121	95.4064						99.6429	98.2699	101.37	98.6971	98.8372	98.9247	101.045	98.855	101.434
	64.5	98.0263	98.1884	97.3485	96.1131						100	98.6159	101.37	98.6971	100	98.9247	101.742	98.855	102.15
	65	97.6974	96.7391	96.5909	96.8198						97.8571	97.2318	99.6575	101.303	100.388	98.9247	102.439	98.855	102.15
	66	97.6974	98.1884	98.1061	97.1731						99.2857	98.6159	103.082	100.651	101.163	99.2832	103.136	100	103.584
	67	99.0132	98.5507	99.2424	97.8799						100	99.654	104.11	101.303	101.938	98.2079	104.181	100	103.943
C
	Days post infection	PBS									Il-33
	60	0	0	0	0						0	0	0	0	0	0	0	0	0
	61	1	0	0	0						1	1	0	1	1	0	0	0	0
	62	1	1	1	1						1	0	0	1	0	0	0	0	0
	63	1	1	1	1						1	0	0	0	0	0	0	0	0
	64	0	1	1	1						0	0	0	0	0	0	0	0	0
	65	1	1	1	1						1	1	1	0	0	1	0	1	0
	66	1	1	1	1						1	1	0	0	0	1	0	0	0
	67	1	1	1	1						0	1	0	0	0	1	0	0	0
D
	PBS	IL-33
	6.91711	0
	48.1582	26.7925
	58.1204	3.19311
	32.6296	26.1599
		26.1599
		6.94319
		4.53336
		0
		17.9
E
PBS									IL-33
	Epithelial Damage	1	0	2	1				0	1	1	1	0	0	0	0	1
	Immune infiltration	1	2	3	0				2	2	1	1	2	1	0	1	1
	Edema	0	0	1	1				1	1	0	1	0	0	0	0	0
	Hemmorhage	0	1	1	0				0	0	0	0	0	0	0	0	0
	Total	2	3	7	2				3	4	2	3	2	1	0	1	2

## Sheet: Figure 3
B
	Days post infection	Wild type															μMT mice
	0	100	100	100	100	100	100	100	100	100	100	100	100	100	100	100	100	100	100	100	100	100	100	100	100	100	100	100	100	100	100
	1	102.532	100.435	99.5798	99.0991	98.6425	100	100.858	105.702	102.041	98.3607	100.98	98.1132	98.4252	98.2379	99.1968	100.463	98.3051	101.515	96.9163	97.2093	100	98.6301	101.77	100	100.472	100.451	98.5294	99.1632	98.5849	101.802
	2	97.4684	104.783	101.26	104.504	101.81	94.6058	106.438	109.649	105.306	90.5738	103.431	103.774	104.724	102.203	102.811	92.1296	101.271	107.071	100.441	98.6047	100	102.74	106.195	102.778	92.9245	92.3423	99.5098	89.9582	99.5283	93.6937
	4	87.3418	90.4348		86.9369	84.1629	99.1701	103.433	95.1754	93.4694	98.3607	94.6078	78.1132	85.0394	82.8194	80.3213	75	77.9661	79.798	85.022	79.0698	96.3134	96.8037	101.327	97.6852	102.83	74.7748	78.9216	87.8661	86.3208	86.036
	5	95.7806	91.7391		86.9369	88.2353	103.734	104.721	108.333	101.225	100.41	100.98	75.0943	77.5591	83.7004	76.7068	76.3889	82.6271	75.7576		83.7209	106.912	105.023	109.292	106.944	107.547	75.2252	75.4902	91.2134	95.283	91.4414
	6	100.844	102.174		91.4414	98.19	107.884	106.438	108.772	104.082	102.049	103.431	80	81.4961	87.2247	82.3293	88.8889	86.4407	75.7576		96.2791	102.765	104.11	105.752	102.315	107.547	76.1261	75.9804	97.4895	95.7547	99.5495
	7	102.954	108.696		99.0991	100.905	107.884	107.725	107.456	103.265	101.639	102.941	90.566	87.7953	88.9868	92.3695	90.7407	93.6441	77.2727		100.93	103.687	104.566	105.752	103.241	109.434	79.7297	87.7451	96.2343	97.6415	103.604
	8	102.954	107.391		100	100	101.245	109.013	105.702	102.449	99.1803	102.941	93.2075	92.9134	90.7489	89.9598	93.9815	95.7627	86.8687		100	103.687	105.023	103.982	99.537	106.132	87.8378	93.6274	95.8159	98.5849	100
	9	108.439	112.174		106.306	106.335	108.299	114.163	111.403	105.306	101.639	108.333	99.2453	99.2126	95.1542	92.7711	101.852	95.7627	92.9293		103.721	104.608	106.849	107.522	103.241	105.66	89.1892	99.0196	98.7448	101.415	105.856
	10	108.017	112.609		105.405	104.072	109.544	113.305	112.281	103.674	101.639	111.275	101.132	100.394	96.9163	97.992	100.463	97.0339	100.505		104.186	103.687	106.393	107.965	102.778	105.189	91.8919	97.0588	96.2343	103.774	104.504
	11	106.329	111.739		105.405	103.62	109.544	113.734	111.403	105.714	102.049	109.804	104.151	102.756	103.524	100.402	100.463	97.4576	103.03		104.651	104.608	107.306	106.195	103.704	104.717	95.9459	99.5098	95.3975	102.83	103.604
	12	106.329	112.174		105.405	104.525	109.544	113.734	111.842	106.122	102.049	109.804	103.774	102.756	102.643	100.803	100.926	97.0339	104.04		104.651	105.069	107.306	107.08	103.704	105.66	95.9459	100.98	95.8159	103.302	104.054
	13	106.751	113.043		105.856	105.882	109.959	113.305	112.719	106.531	100.82	110.294	103.396	102.756	101.762	102.41	101.389	96.6102	105.556		104.186	105.991	106.849	107.965	103.241	107.076	96.3964	102.451	96.2343	104.245	104.504
	14	109.705	111.739		106.306	105.882	109.544	114.592	114.035	106.939	100.82	111.765	102.264	103.15	103.084	102.811	102.315	98.7288	97.9798		101.395	103.687	108.219	105.31	104.63	106.132	96.3964	100	94.1423	100.472	104.504
	15	109.705	113.043		106.306	104.525	112.033	115.022	114.474	108.98	100.82	111.765	102.641	103.543	103.084	103.615	101.389	98.3051	99.495		102.326	105.991	108.676	105.752	103.704	105.189	92.7928	102.451	94.9791	98.5849	102.252
	16	112.658	113.478		109.009	105.882	114.108	116.309	114.912	107.755	102.049	112.255	103.396	105.512	104.405	104.016	104.63	99.5763	103.535		104.651	105.991	108.219	103.097	105.556	105.189	93.2432	104.412	97.0711	101.887	104.504
	17	112.658	113.478		109.009	105.882	114.108	116.309	114.912	107.755	102.049	112.255	103.396	105.512	104.405	104.016	104.63	99.5763	103.535		104.651	105.991	108.219	103.097	105.556	105.189	93.2432	104.412	97.0711	101.887	104.504
	19	113.502	114.783		110.36	107.24	113.693	118.455	117.983	109.796	101.639	111.275	104.528	103.937	105.727	104.016	103.241	99.5763	102.02		101.861	106.452	109.132	106.637	104.167	106.604	90.991	104.412	97.0711	99.0566	102.703
	20	114.768	116.957		113.063	109.05	114.938	119.743	118.86	110.612	102.869	110.784	107.17	105.512	105.286	106.024	107.407	102.966	106.566		101.861	109.677	111.415	106.637	112.5	106.604	90.991	107.843	98.7448	100.943	106.757
	22	113.502	115.217		110.36	105.882	113.693	117.597	117.983	112.245	100.82	109.804	106.793	105.906	104.405	105.623	106.944	100.424	101.515		102.326	108.295	111.415	108.85	106.944	108.019	90.5405	105.392	95.8159	100.472	106.306
	23	115.612	119.13		113.964	108.597	116.597	120.601	121.053	114.694	102.869	112.745	107.924	109.843	107.049	106.024	109.259	102.542	102.525		104.186	107.373	112.785	109.734	106.019	109.434	99.0991	107.353	98.3264	100.943	109.46
	25	117.722	120		115.766	109.05	115.768	118.884	119.737	112.653	103.689						109.722	101.695	109.091		103.721	110.138	113.242	107.965	106.019	110.849
	27	113.502	116.957		111.712	109.955	113.278	119.313	119.737	111.02	101.23						111.111	102.966	107.576		103.256	108.756	112.329	107.08	107.87	108.491
	28	118.987	122.609		118.919	110.86	114.523	122.318	121.053	113.469	104.508						111.574	100.424	111.111		104.651	111.06	114.155	109.734	108.333	110.849
	29	117.3	123.043		116.667	108.145	115.768	122.318	122.807	114.286	103.689						111.111	101.271	111.111		103.256	110.599	114.612	107.965	107.87	111.793
	30	116.878	123.043		116.667	113.122	114.523	126.18	124.123	114.694	104.918						112.5	104.237	110.101		106.977	111.982	115.525	110.177	108.333	112.736
	31	117.3	123.043		118.018	110.407	112.863	123.605	123.246	115.51	104.918						112.5	102.542	113.636		105.116	111.06	115.069	109.734	107.407	109.906
	32	120.253	123.478		121.171	113.122	113.278	126.609	125	119.184	106.557						110.648	105.508	115.657		108.372	111.982	115.525	112.832	110.185	113.207
	34	118.565	120		120.721	112.217	114.108	124.463	122.368	115.51	105.328						112.037	104.237	115.151		106.977	111.982	116.438	110.62	108.333	110.377
	36	121.519	125.652		125.225	114.027	115.353	126.609	125.439	116.735	105.738						111.111	104.237	116.162		106.977	114.746	117.808	110.62	109.259	112.736
C
	Days post infection	Wild type															μMT mice
	0	0	0	0	0	0	0	0	0	0	0	0	0	0	0	0	0	0	0	0	0	0	0	0	0	0	0	0	0	0	0
	1	0	0	1	1	1	0	0	0	0	1	0	1	1	1	1	0	1	0	1	1	0	1	0	0	0	0	1	1	1	0
	2	1	0	0	0	0	1	0	0	0	1	0	0	0	0	0	2	0	0	0	1	0	0	0	0	1	3	1	2	1	3
	3	4	4	9	2	6	4	2	4	2	1	5	6	4	5	8	9	6	5	13	10	2	5	2	3	1	8	5	3	8	5
	4	7	6	20	6	7	3	3	3	2	3	3	8	6	5	10	10	5	8	10	9	2	1	0	3	0	7	6	2	4	4
	5	4	4		6	4	0	2	2	0	1	2	10	7	7	8	9	5	10	20	7	0	0	0	0	0	10	7	2	3	4
	6	2	2		4	3	0	1	0	0	0	1	6	5	4	7	5	4	10		4	0	0	0	0	0	9	6	2	3	1
	7	0	0		1	0	0	0	0	0	0	0	3	3	3	3	1	1	5		0	0	0	0	0	0	4	2	1	1	0
	8	0	0		0	0	0	0	0	0	1	0	3	2	2	3	1	1	4		0	0	0	0	1	0	2	1	1	1	0
	9	0	0		0	0	0	0	0	0	0	0	1	1	1	1	0	1	1		0	0	0	0	0	0	2	1	1	0	0
	10	0	0		0	0	0	0	0	0	0	0	0	0	1	1	0	1	0		0	0	0	0	0	0	1	1	1	0	0
	11	0	0		0	0	0	0	0	0	0	0	0	0	0	0	0	1	0		0	0	0	0	0	0	1	1	1	0	0
	12	0	0		0	0	0	0	0	0	0	0	0	0	0	0	0	1	0		0	0	0	0	0	0	1	0	1	0	0
	13	0	0		0	0	0	0	0	0	0	0	0	0	0	0	0	1	0		0	0	0	0	0	0	1	0	1	0	0
	14	0	0		0	0	0	0	0	0	0	0	0	0	0	0	0	1	1		0	0	0	0	0	0	1	0	1	0	0
	15	0	0		0	0	0	0	0	0	0	0	0	0	0	0	0	1	1		0	0	0	0	0	0	1	0	1	1	0
	16	0	0		0	0	0	0	0	0	0	0	0	0	0	0	0	1	0		0	0	0	0	0	0	1	0	1	0	0
	17	0	0		0	0	0	0	0	0	0	0	0	0	0	0	0	1	0		0	0	0	0	0	0	1	0	1	0	0
	19	0	0		0	0	0	0	0	0	0	0	0	0	0	0	0	1	0		0	0	0	0	0	0	1	0	1	1	0
	20	0	0		0	0	0	0	0	0	0	0	0	0	0	0	0	0	0		0	0	0	0	0	0	1	0	1	0	0
	22	0	0		0	0	0	0	0	0	0	0	0	0	0	0	0	0	0		0	0	0	0	0	0	1	0	1	0	0
	23	0	0		0	0	0	0	0	0	0	0	0	0	0	0	0	0	0		0	0	0	0	0	0	1	0	1	0	0
	25	0	0		0	0	0	0	0	0	0						0	0	0		0	0	0	0	0	0
	27	0	0		0	0	0	0	0	0	0						0	0	0		0	0	0	0	0	0
	28	0	0		0	0	0	0	0	0	0						0	0	0		0	0	0	0	0	0
	29	0	0		0	0	0	0	0	0	0						0	0	0		0	0	0	0	0	0
	30	0	0		0	0	0	0	0	0	0						0	0	0		0	0	0	0	0	0
	31	0	0		0	0	0	0	0	0	0						0	0	0		0	0	0	0	0	0
	32	0	0		0	0	0	0	0	0	0						0	0	0		0	0	0	0	0	0
	34	0	0		0	0	0	0	0	0	0						0	0	0		0	0	0	0	0	0
	36	0	0		0	0	0	0	0	0	0						0	0	0		0	0	0	0	0	0
D
	Days post infection	Wild type									μMT mice
	53	100	100	100	100	100	100	100	100	100		100	100	100	100	100	100	100
	56	96.6887	95.9459	95.6522	101.149	100.712	97.01	96.3087	96.0784	99.2366		96.6387	100	100	100	98.8189	101.976	97.5309	99.5918
	59	101.325	102.365	101.338	103.448	100	95.6811	90.2685	87.5817	95.8015		85.2941	90.0415	86.2069	87.234	87.7953	93.6759	89.3004	100.816
	60	99.6689	100.338	101.003	103.448	100	100.997	93.6242	95.7516	100		90.3361	87.9668	89.2241	89.7872	92.9134	98.8142	95.8848	101.633
	61	99.0066	99.3243	100.334	104.215	102.491	101.661	101.342	100	101.908		99.5798	94.6058	99.1379	100	99.6063	99.6047	97.5309	101.633
	62	95.0331	97.2973	98.9967	106.513	93.2384	94.3522	99.6644	101.961	100.763		94.958	91.7012	94.8276	98.7234	100.394	101.976	100.412	96.7347
	63	99.0066	100.676	101.672	108.812	90.7473	91.3621	98.9933	97.3856	101.145		97.0588	93.7759	93.5345	96.5957	100.394	101.581	99.5885	98.7755
	64	100.993	102.365	104.348	106.513	97.153	98.6711	100.671	98.6928	103.053		101.681	99.1701	99.1379	97.8723	98.8189	104.743	100.823	102.041
	65	101.656	104.054	102.341	106.897	99.2883	103.322	102.013	101.307	101.908		100.42	102.075	100	102.553	99.6063	101.581	99.5885	101.225
	66	100.662	103.716	104.682	107.28	98.9324	102.99	102.349	101.961	103.435		102.101	101.66	101.293	105.106	100.394	103.557	101.646	101.225
	67	99.0066	100.338	101.338	105.747	100.356	100.997	99.3289	99.6732	101.908		101.26	98.7552	101.293	103.404	101.181	103.162	101.235	101.225
	69	101.325	103.378	103.01	109.579	100	100.997	101.007	101.634	103.053		100.84	101.245	101.724	103.404	101.969	102.371	98.7654	103.674
	70	100.662	102.365	105.017	108.812	100.712	101.329	100.336	101.961	102.672		100.84	100.83	103.017	103.404	103.937	103.557	100.412	101.633
E	WT	μMT mice
	16.9197	42.0292
	56.7737	72.1022
	8.30657	29.1825
	45.1679	50.6423
	16.7737	95.6788
	9.18248	84.073
	2.83212	14.219
	6.55474	73.3431
	41.5912
F	WT	μMT mice
	26.7717	22.5722
	38.8451	119.16
	20.9974	32.021
	0	64.5669
	9.97375	104.462
	17.8478	38.8451
	10.4987	83.4646
	44.0945	87.1391
H
	Wild type Mice									μMT mice
Epithelial Damage	2	1	1	1		0	0	1	0	1	2	3	1		2	1	1
Immune infiltration	1	1	1	1		1	2	2	2	1	2	3	3		2	2	1
Edema	1	0	0	0		0	0	1	0	0	1	0	0		2	0	0
Hemmorhage	1	0	0	1		0	0	0	0	0	0	1	0		3	0	0
Total	5	2	2	3		1	2	4	2	2	5	7	4		9	3	2

## Sheet: Figure 4
B
	Days	Control	αCD20
	60	0
	60	0
	60	0
	60	0
	60	0
	60	0
	3	1
	60	0
	60	0
	3	1
	60	0
	2	1
	60		0
	60		0
	6		1
	60		0
	33		1
	48		1
	8		1
	60		0
	6		1
	60		0
	60		0
	3		1
	5		1
C
	Days post infection	Control													αCD20
	0	100	100	100	100	100	100	100	100	100	100	100	100	100	100	100	100	100	100	100	100	100	100	100	100	100	100
	1	99.1189	99.1701	100.49	96.9026	97.3451	98.19	97.5	101.25	99.5816	97.4249	94.8837	95.3488	95.7346	98.374	95.9514	94.382	96.8254	97.9167	96.5854	99.5595	96.3801	99.5708	97.9487	94.697	101.826	99.1525
	2	84.141	75.9336	89.2157	80.0885	84.0708	95.0226	78.75	84.1667	83.2636	83.691	90.6977	95.3488		82.5203	82.1862	77.5281	78.9682	79.1667	99.5122	102.203	96.3801	102.146	95.3846	78.7879	81.2785	81.7797
	3	89.8678	77.1784	85.2941	76.9912	81.4159	83.2579		80.8333	78.6611	81.5451		81.8605		75.6098	81.7814	73.7828	75.7936	75	98.0488	87.2247	92.7602	83.691	87.1795	75.3788	79.452	76.2712
	4	90.7489	73.444	76.9608	72.1239	77.4336	80.9955		75.4167	72.3849	75.5365		79.5349		71.9512	82.9959	68.9139	72.6191	74.1667	80.4878	80.1762	82.8054	76.3949	81.0256	71.5909		72.4576
	5	96.0352	73.029	77.9412	69.0266	83.1858	74.2081		82.0833	67.7824	81.9742		88.3721		73.1707	92.7125	67.4157	81.746	90.8333	79.0244	75.7709	83.2579	74.2489	77.9487	81.0606
	6	95.5947	88.3817	82.3529	76.9912	96.4602	82.8054		96.25	67.364	96.9957		90.6977		80.0813	93.5223		91.6667	92.0833	99.0244	77.9736	102.262		82.5641	85.2273
	7	101.762	95.4357	91.6667	84.0708	97.7876	96.8326		98.75	70.7113	98.2833		102.326		88.6179	97.166		95.6349	93.3333	99.5122	78.8546	98.6425		84.6154	90.9091
	8	101.762	94.6058	92.1569	83.6283	99.5575	94.5701		97.5	87.8661	99.5708		102.326		98.7805	100.405		92.0635	95	102.439		103.167		98.4615	98.1061
	9	103.524	100.83	91.6667	92.0354	102.655	95.4751		100.833	80.3347	98.2833		96.2791		95.935	100		98.0159	92.0833	103.902		106.335		98.9744	92.803
	10	101.322	98.3402	98.5294	88.9381	99.5575	101.81		98.3333	87.4477	100.429		97.2093		90.6504	101.215		99.2064	90	105.854		106.787		101.026	96.5909
	11	102.203	96.2656	93.1372	91.1504	100	101.81		98.75	94.1423	102.575		97.2093		91.8699	96.7611		95.2381	88.75	105.366		105.882		98.4615	95.0758
	12	100.441	100	100	89.823	101.77	104.072		101.667	92.4686	100.429		96.2791		95.1219	100.405		99.6032	93.75	106.829		104.977		98.4615	96.2121
	13	103.524	98.3402	102.451	92.9203	103.097	102.715		104.167	98.3264	101.717		102.791		96.748	103.644		98.8095	97.5	111.219		107.692		97.9487	97.3485
	14	100.881	97.5104	103.922	100.885	92.0354	100.905		101.667	97.0711	101.717		106.046		93.4959	101.215		100	98.75	109.268		105.882		94.8718	95.8333
	16	97.3568	100.83	103.922	92.4779	100.442	100.905		103.75	96.6527	102.575		106.046		100	102.834		101.984	100	109.756		106.787		104.615	94.697
	17	97.3568	100.83	104.902	94.6903	98.6726	101.358		100	95.8159	101.288		108.837		100.813	102.429		100.397	101.25	108.293		105.43		103.59	97.3485
	18	102.643	103.734	106.373	96.4602	101.77	104.977		103.75	95.8159	104.292		108.837		104.472	104.049		105.556	102.5	110.244		106.335		105.128	98.8636
	19	103.084	103.734	107.843	96.0177	100.442	106.787		101.25	97.4895	104.292		111.163		102.032	102.429		105.556	104.583	107.805		105.882		104.615	95.4545
	20	102.643	104.149	106.863	95.5752	101.77	102.262			96.2343	104.292		108.837		102.032	103.239		108.333	105.417	109.268		104.977		105.128	97.3485
	21	102.203	104.149	108.333	97.3451	100.885	104.072			96.2343	101.717		111.628		104.878	104.049		110.317	104.583	109.756		107.24		104.103	96.2121
	23	100.881	103.734	104.412	97.3451	100.885	105.43			97.9079	103.004		108.372		106.504	105.668		109.524	103.75	111.219		109.05		107.18	98.4848
	25	103.524	103.734	107.353	98.6726	102.212	106.335			96.2343	102.575		111.163		106.911	104.858		110.317	107.083	113.659		107.692		105.128	99.6212
	31	105.727	106.639	109.314	101.327	104.867	107.692			98.7448	105.579		110.698		112.195	107.287		114.286	107.5	112.683		111.312		105.641	99.2424
	32	108.811	107.884	110.294	103.982	103.982	106.787			102.092	109.442		111.628		113.821	106.478		118.651	111.25	113.659		111.312		106.667	98.8636
	33	110.573	107.469	110.294	101.327	104.867	108.145			101.674	109.013		113.954		115.854	108.502		115.873		114.634		111.312		109.231	96.5909
	34	110.132	109.544	111.275	102.655	105.752	107.24			103.347	108.154		113.023		118.699	109.312		115.873		113.171		111.312		108.205	99.6212
	37	111.013	110.373	112.745	102.212	106.637	105.882			102.929	109.442		112.558		118.699	109.717		114.683		109.756		108.597		102.564	97.3485
	38	110.573	108.714	112.255	101.77	105.752	106.787			102.929	110.3		110.698		119.106	108.097		113.889		113.659		109.05		105.641	98.8636
	41	114.537	110.788	114.216	103.097	106.195	109.502			107.531	114.592		114.419		118.699	108.502		116.27		117.561		110.407		110.769	100.758
	44	115.859	113.278	114.706	101.327	103.54	108.597			109.205	111.588		113.488		119.512	109.312		117.064		116.585		109.05		111.795	98.8636
	46	115.859	112.863	116.667	105.752	105.752	109.955			109.205	113.305		113.488		119.512	109.717		118.254		120		109.502		111.795	101.515
	47	114.097	113.693	117.647	105.752	107.522	110.86			107.95	112.446		113.488		122.764	110.526		119.048		119.024		109.502		111.282	103.03
	48	118.943	116.183	119.118	105.752	107.522	111.312			107.95	112.446		115.814		122.764	112.146				118.537		109.05		110.769	102.651
	51	119.383	115.768	116.177	103.982	107.522	110.86			110.042	112.446		113.488		121.951	110.121				120		109.502		111.795	96.9697
	53	119.383	116.183	117.647	105.752	109.734	112.217			109.205	115.88		116.744		123.577	111.741				122.439		110.407		112.82	102.651
	55	119.824	117.427	114.216	104.425	106.195	111.312			107.531	114.163		114.419		120.325	109.717				121.463		107.692		110.256	102.273
	58	121.145	121.162	117.647	108.85	111.504	116.742			110.879	115.88		116.279		124.39	114.17				122.927		109.05		114.359	107.576
D
	Days post infection	Control													αCD20
	0	0	0	0	0	0	0	0		0	0	0	0	0	0	0	0	0	0	0	0	0	0	0	0	0	0
	1	1	1	0	1	1	1	1		1	1	1	1	1	1	1	1	1	1	1	1	1	1	1	1	0	1
	2	7	9	7	8	7	5	9		7	8	6	1	20	9	8	8	8	10	2	0	1	4	1	10	8	7
	3	4	9	6	9	10	8	20		7	5	20	8		8	8	11	9	9	6	6	4	11	6	11	16	12
	4	1	10	9	8	8	7			9	8		9		11	6	14	10	10	10	11	8	11	8	13	20	12
	5	1	9	6	10	5	8			12	7		4		7	3	11	8	2	9	11	7	11	9	7		20
	6	1	4	4	5	1	8			12	1		3		5	2	20	1	2	3	8	3	20	6	5
	7	0	1	1	3	1	1			11	1		0		5	1		1	2	1	11	1		6	3
	8	0	1	1	3	1	1			3	1		0		1	0		1	1	0	20	0		1	1
	9	0	0	1	1	0	1			3	1		1		1	1		1	1	0		0		1	1
	10	0	1	1	2	1	0			3	0		1		1	0		1	1	0		0		0	1
	11	0	1	1	1	0	0			1	0		1		1	1		1	2	0		0		1	1
	12	0	0	0	2	0	0			1	0		1		1	0		1	1	0		0		1	1
	13	0	1	0	0	0	0			0	0		0		0	1		0	0	0		0		0	1
	14	0	1	0	0	1	0			1	0		0		1	0		0	1	0		0		1	1
	16	1	0	0	1	0	0			1	0		0		0	1		0	0	0		0		0	1
	17	1	0	0	1	1	0			1	0		0		0	1		0	0	0		0		0	1
	18	0	0	0	1	0	0			1	0		0		0	1		0	0	0		0		0	1
	19	0	0	0	1	0	0			1	0		0		0	0		0	0	0		0		0	1
	20	0	0	0	1	0	0			1	0		0		0	0		0	0	0		0		0	1
	21	0	0	0	1	0	0			1	0		0		0	0		0	0	0		0		0	1
	23	0	0	0	1	0	0			1	0		0		0	0		0	0	0		0		0	1
	25	0	0	0	1	0	0			1	0		0		0	0		0	0	0		0		0	1
	31	0	0	0	0	0	0			1	0		0		0	0		0	0	0		0		0	1
	32	0	0	0	0	0	0			0	0		0		0	0		0	0	0		0		0	1
	33	0	0	0	0	0	0			0	0		0		0	0		0	20	0		0		0	1
	34	0	0	0	0	0	0			0	0		0		0	0		0		0		0		0	1
	37	0	0	0	0	0	0			0	0		0		0	0		0		0		0		0	1
	38	0	0	0	0	0	0			0	0		0		0	0		0		0		0		0	1
	41	0	0	0	0	0	0			0	0		0		0	0		0		0		0		0	0
	44	0	0	0	0	0	0			0	0		0		0	0		0		0		0		0	1
	46	0	0	0	0	0	0			0	0		0		0	0		0		0		0		0	0
	47	0	0	0	0	0	0			0	0		0		0	0		0		0		0		0	0
	48	0	0	0	0	0	0			0	0		0		0	0		20		0		0		0	0
	51	0	0	0	0	0	0			0	0		0		0	0				0		0		0	3
	53	0	0	0	0	0	0			0	0		0		0	0				0		0		0	0
	55	0	0	0	0	0	0			0	0		0		0	0				0		0		0	0
	58	0	0	0	0	0	0			0	0		0		0	0				0		0		0	0
E
	Days post infection	Control									αCD20
	59	100	100	100	100	100	100	100	100	100	100	100	100	100	100	100
	60	101.091	101.394	101.702	101.626	99.6016	100.784	99.2424	101.103	99.6094	100.325	101.071	102.362	100.816	99.5575	99.2958
	61	102.182	104.181	103.404	102.846	101.195	101.177	100.379	103.677	98.0469	102.922	99.2857	88.9764	91.8367	94.2478	94.3662
	62	101.818	103.833	94.4681	100.813	100	97.2549	101.894	103.677	98.4375	93.5065	100	81.8898	93.0612	95.1327	90.493
	63	101.818	101.742	97.0213	100	97.2112	96.8628	99.6212	100.735	95.3125	98.7013	101.429	75.9843	99.1837	98.6726	93.662
	64	102.182	104.53	100.851	103.252	100.797	98.4314	100.758	100	96.0938	100.649	102.143	78.3465	100.816	99.115	95.0704
	65	102.182	104.53	102.128	104.065	100.398	98.4314	101.894	102.206	98.0469	99.6753	102.857	86.6142	101.225	100	95.7746
	66	101.818	103.833	103.404	104.065	102.789	98.0392	102.651	102.206	98.8281	100.649	106.429	92.9134	102.041	102.655	98.9437
	67	104	104.181	102.979	104.472	102.789	100	102.273	103.309	98.8281	99.6753	103.571	97.2441	101.225	102.212	99.2958
	68	102.909	103.484	101.702	103.252	103.187	100	101.894	103.677	100	100.649	105.357	98.8189	101.633	100.442	100.704
F
	Days post infection	Control									αCD20
	59	0	0	0	0	0	0	0	0	0	0	0	0	0	0	0
	60	0	0	0	0	1	0	1	0	1	0	0	0	0	1	1
	61	0	0	0	0	0	0	0	0	1	0	2	3	2	2	1
	62	0	0	1	0	0	1	0	0	1	1	0	4	2	1	1
	63	0	0	1	0	1	1	1	0	1	1	0	5	2	2	1
	64	0	0	0	0	0	1	0	0	2	0	0	5	0	1	1
	65	0	0	0	0	0	1	0	0	2	1	0	3	0	0	1
	66	0	0	0	0	0	1	0	0	1	0	0	2	0	0	1
	67	0	0	0	0	0	0	0	0	1	1	0	2	0	0	1
	68	0	0	0	0	0	0	0	0	0	0	0	1	0	0	0
G
	Control									αCD20
Epithelial Damage	0	1	1	1	1	2	2	1		2	2	1	2	2	2
Edema	0	0	2	1	2	1	1	1		2	2	1	2	1	1
Immune infiltration	0	1	2	1	1	2	1	1		3	3	2	3	2	1
Hemmorhage	0	0	0	0	0	0	0	0		1	0	0	1	0	0
Total	0	2	5	3	4	5	4	3		7	7	4	7	5	4
I				J				K				L				M
	Control	αCD20			Control	αCD20			Control	αCD20			Control	αCD20			Control	αCD20
	1.277	0.408			1.63	0.235			0.345	0.059			1.442	0.372			1865.99	22.5497
	1.343	0.113			1.097	0			0.853	0			2.099	0.006			640.412	38.3345
	1.057	0			0.364	0			0.154	0			0.752	0.026			1148.91	37.2071
					0.026	0.015			0.141	0.006			0.512	0.127			596.44	9.01989
	1.259	0			0.044	0			0.19	0			0.408	0.024			2114.04
		0				0			0.049	0			0.251	0.006			2326.01
	1.404				2.107				0.858				2.477
	1.039				0.363				0.03				0.636
	0.68				0.396								0.269
P				Q				T				U			V
	Control	αCD20			Control	αCD20			Control	αCD20			Control	αCD20		Control	αCD20
	860.272	172.505			165.74	7805.59			73.2866	4.50995			590.803	237.9		42942.1	211.711
	329.226	155.593			7497.78	17642.9			51.8644	126.278			421.68	241.282		48340.1
	640.412	68.7767			9818.15	21190			108.239	43.972			743.014	361.923		14586.9	131.681
	232.262	93.5814			7489.89	18867.4			14.6573	13.5298				278.489			56.4564
	219.86				12364				82.3065				416.043
	594.185				201.82				15.7848				402.513

## Sheet: Figure 5
B
PBS	IL-33		PBS	IL-33
172.035	704.456		3141	1965
200.474	1457.87		1852	2577
150.122	581.374		2503	1664
126.811	1466.26		2154	2448
108.629	249.427		1764	2913
D
PBS	IL-33		PBS	IL-33
291.54	14197.7		336.69	868.17
267.03	15272.3		377.97	806.25
367.65	19317.8		438.6	714.66
334.11	15194.9		359.91	783.03
308.31	15312.3		532.77	535.35
299.28	8319.21		385.71	624.36
430.86	11211.4		478.59	599.85
368.94	12928.4		313.47	669.51
340.56	13956.5		419.25	651.45
406.35	19148.8		539.22	568.89
F		H
PBS	IL-33		PBS	IL-33
150	60		3350	3080
240	60		2420	4180
330	60		2510	2890
230	20		2270	5220
190	20		2150	3210
J			L
PBS	IL-33		PBS	IL-33
1409	770		21951.9	26626.9
1396	585		24605.5	22684.7
1451	335		27549.2	22879.4
1993	749		21264.4	23470.3
1369	999		21608.8	20175.6
617	373		13623.7	16339.1
1497	1350		17511.8	15552.2
983	903		18306.4	20709.7
798	717		17471.8	22283.5
1317	757		8881.65	16755.8
N			P
PBS	IL-33		PBS	IL-33
2812.5	535.5		9016	9836
1939.5	216		6824	10328
1669.5	697.5		8072	8612
1741.5	1462.5		6292	16984
828	540		11948	9856
981	684		6616	12284
			25060	30168
			36624	46876
			30044	60768
				48152
				56216
				43984
				47596
				30428
				33048

## Sheet: Figure 6
B			C
PBS	IL-33		PBS	IL-33
310	310		34450	26220
340	230		20770	26450
240	80		24770	30180
290	70		28170	29550
460	210		32540	30540
E			F
PBS	IL-33		PBS	IL-33
58.05	47.73		17387.9	31443.8
73.53	42.57		20148.5	27042.3
69.66	42.57		23310.3	25069.9
127.71	37.41		22569.8	22962
92.88	43.86		24597.7	25548.5
70.95	19.35		19521.6	22753
245.1	29.67		16332.7	24339.7
76.11	41.28		19018.5	24850.6
83.85	52.89		17751.7	26832
95.46	33.54		12839.4	18454.7
H		I
PBS	IL-33		PBS	IL-33
124	48		32620	33536
312	20		31588	29688
224	96		35632	35304
128	108		32648	51064
132	128		49112	38120
124	48		44452	38124
16	12		27364	30008
16	16		32396	47164
40	20		38012	54324
	12			41900
	16			53008
	4			32360
	12			43772
	28			26996
	8			35496
K		M
PBS	IL-33		PBS	IL33
3796	2772		561	825
1488	1832		218	2131
2000	2284		1963.5	2887.5
1812	2516		763	7458.5
2148	2240		1928.5	6758.5
			6136	5757.5
			4816	8281
			5440	3787
			4704	4641
			4380	4375
			4040	4382
				7268
				6152
				7148
				9752
				5648
				7140

## Sheet: Figure 7
B				G
Saline Recipient	ILC2s Recipient			Saline	ILC2s adoptive transfer
0.936	0.933			1510	5270
1.137	1.341			1170	1720
1.035	1.057			1190	3140
0.89	1.27			1060	2410
0.987778	1			3372.67	2220
0.823778	1.175			2820.51	5979.75
1.07578	2.05578			3756.45	4229.24
0.643778	1.46878			4482.95	4769.1
0.7	1.19278			4461.78	5536.15
	1.27078				6379.36
	1.5				6276.77
D
Saline	ILC2s adoptive transfer			I
0	2			Saline recipient					ILC2s recipient
0	30			Epithelial Damage	0	0	2	1	0	0	0	0	1
0	10			Immune infiltration	1	1	2	1	1	1	1	1	1
0	100			Edema	0	0	1	1	0	0	0	0	0
0	80			Hemmorhage	0	0	0	0	0	0	0	0	0
0	7.54466			Total	1	1	5	3	1	1	1	1	2
0	70
0	30
0	20			K
0	15						L
0	25			wild type	ILC2KO			Wildtype									ILC2 KO
				452.469	52.5359		Plasma IgG	0.551042	0.951042	0.420042	3.40704	0.786042	0.378042	0.541042	0.337042	0.510042	0.301042	0.267042	0.219042	0.722042	0.231042	0.158042	0.198042	0.180042	0.370042
E				1362.22	75.2129		Plasma IGA	0.251583	0.550583	0.456583	3.04958	0.114583	0.089583	0.293583	0.152583	0.358583	0.059583	0.058583	0.158583	0.419583	0.038583	0.021583	0.025583	0.002583	0.052583
Saline	ILC2s adoptive transfer			391.862	130.557		Cecal IgG	0.119042	0.243042	0.262042	0.232042	0.355042	0.523042	0.480042	0.517042	0.102042	0.103042	0.046042	0.269042	0.1	0.093042	0.338042	0.071042	0.321042	0
0	10			442.482	44.8677		Cecal IgA	1.08838	1.72538	1.62738	1.41938	2.43038	2.08237	1.76137	1.79737	0.692375	0.945375	0.675375	1.06137	1.78838	0.752375	1.58838	0.394375	1.10737	0.325375
0	2			587.641	99.6408
0	9			366.587	68.2321
0	3			416.119	64.2507
0	8			220.787	29.3644
0	6			425.113	84.1966
0	7
0	9
0	4
0	6
0	2

## Sheet: Figure 8
30-862997548	Olink NPX Signature 1.7.1.0
Quantified data
Panel	Olink Target 48 Cytokine(v.932007)	Olink Target 48 Cytokine(v.932007)	Olink Target 48 Cytokine(v.932007)	Olink Target 48 Cytokine(v.932007)	Olink Target 48 Cytokine(v.932007)	Olink Target 48 Cytokine(v.932007)	Olink Target 48 Cytokine(v.932007)	Olink Target 48 Cytokine(v.932007)	Olink Target 48 Cytokine(v.932007)	Olink Target 48 Cytokine(v.932007)	Olink Target 48 Cytokine(v.932007)	Olink Target 48 Cytokine(v.932007)	Olink Target 48 Cytokine(v.932007)	Olink Target 48 Cytokine(v.932007)	Olink Target 48 Cytokine(v.932007)	Olink Target 48 Cytokine(v.932007)	Olink Target 48 Cytokine(v.932007)	Olink Target 48 Cytokine(v.932007)	Olink Target 48 Cytokine(v.932007)	Olink Target 48 Cytokine(v.932007)	Olink Target 48 Cytokine(v.932007)	Olink Target 48 Cytokine(v.932007)	Olink Target 48 Cytokine(v.932007)	Olink Target 48 Cytokine(v.932007)	Olink Target 48 Cytokine(v.932007)	Olink Target 48 Cytokine(v.932007)	Olink Target 48 Cytokine(v.932007)	Olink Target 48 Cytokine(v.932007)	Olink Target 48 Cytokine(v.932007)	Olink Target 48 Cytokine(v.932007)	Olink Target 48 Cytokine(v.932007)	Olink Target 48 Cytokine(v.932007)	Olink Target 48 Cytokine(v.932007)	Olink Target 48 Cytokine(v.932007)	Olink Target 48 Cytokine(v.932007)	Olink Target 48 Cytokine(v.932007)	Olink Target 48 Cytokine(v.932007)	Olink Target 48 Cytokine(v.932007)	Olink Target 48 Cytokine(v.932007)	Olink Target 48 Cytokine(v.932007)	Olink Target 48 Cytokine(v.932007)	Olink Target 48 Cytokine(v.932007)	Olink Target 48 Cytokine(v.932007)	Olink Target 48 Cytokine(v.932007)	Olink Target 48 Cytokine(v.932007)	Olink Target 48 Cytokine(v.932007)	Olink Target 48 Cytokine(v.932007)	Olink Target 48 Cytokine(v.932007)	Olink Target 48 Cytokine(v.932007)
Assay	CCL8	IL33	CXCL12	OLR1	IL27	IL2	Inc Ctrl	CXCL9	TGFA	IL1B	IL6	IL4	TNFSF12	TSLP	CCL11	HGF	FLT3LG	IL17F	IL7	Det Ctrl	IL13	IL18	CCL13	TNFSF10	CXCL10	IFNG	IL10	CCL19	TNF	Ext Ctrl	IL15	CCL3	CXCL8	MMP12	CSF2	CSF3	VEGFA	IL17C	EGF	CCL2	IL17A	OSM	CSF1	CCL4	CXCL11	LTA	CCL7	MMP1	Plate ID
Uniprot ID	P80075	O95760	P48061	P78380	Q8NEV9_Q14213	P60568		Q07325	P01135	P01584	P05231	P05112	O43508	Q969D9	P51671	P14210	P49771	Q96PD4	P13232		P35225	Q14116	Q99616	P50591	P02778	P01579	P22301	Q99731	P01375		P40933	P10147	P10145	P39900	P04141	P09919	P15692	Q9P0M4	P01133	P13500	Q16552	P13725	P09603	P13236	O14625	P01374	P80098	P03956
OlinkID	OID05580	OID05581	OID05582	OID05583	OID05584	OID05585		OID05587	OID05588	OID05589	OID05590	OID05591	OID05592	OID05593	OID05594	OID05595	OID05596	OID05597	OID05598		OID05600	OID05601	OID05602	OID05603	OID05604	OID05605	OID05606	OID05607	OID05608		OID05610	OID05611	OID05612	OID05613	OID05614	OID05615	OID05616	OID05617	OID05618	OID05619	OID05620	OID05621	OID05622	OID05623	OID05624	OID05625	OID05626	OID05627
Unit	pg/mL	pg/mL	pg/mL	pg/mL	pg/mL	pg/mL		pg/mL	pg/mL	pg/mL	pg/mL	pg/mL	pg/mL	pg/mL	pg/mL	pg/mL	pg/mL	pg/mL	pg/mL		pg/mL	pg/mL	pg/mL	pg/mL	pg/mL	pg/mL	pg/mL	pg/mL	pg/mL		pg/mL	pg/mL	pg/mL	pg/mL	pg/mL	pg/mL	pg/mL	pg/mL	pg/mL	pg/mL	pg/mL	pg/mL	pg/mL	pg/mL	pg/mL	pg/mL	pg/mL	pg/mL
CDA-135-1	24.9777	0.19209	164.767	74.8861	22.5562	0.03672		305.699	12.3726	0.13879	38.556	No Data	256.176	0.0025	143.261	376.623	186.454	0.2531	1.27218		0.13509	1275.93	20.5026	358.569	305.74	1.60175	11.9734	54.3147	25.8753		32.5344	12.551	32.4182	35.8799	0.41425	348.622	581.223	34.3088	6.11227	477.836	0.2359	1.12733	181.803	64.1112	95.9709	3.10383	1.09177	235.093	1243153197_30-862997548_Batch2_27Jun2023_customer_IDs
CDA-125-1	83.4425	0.41891	303.041	54.9543	155.175	0.00636		1887.97	13.7644	1.36609	70.257	0.02659	346.98	0.01478	91.3635	449.47	76.3001	0.6254	2.91844		7.68798	1562.91	89.4506	350.408	750.029	38.8913	258.109	> ULOQ	65.7473		32.4907	24.3694	29.8535	498.473	0.23284	212.2	644.041	98.6423	35.4719	532.244	1.07727	2.98513	155.478	132.789	349.933	10.947	2.3874	801.706	1243153197_30-862997548_Batch2_27Jun2023_customer_IDs
CDI-366	77.4643	0.41419	118.235	279.312	18.7163	0.0196		293.375	32.3809	5.13991	41.1522	0.13995	450.558	NaN	130.975	429.737	20.5286	2.2023	0.50081		0.19797	1126.38	277.799	362.959	219.672	0.33939	19.6763	356.04	72.7713		8.20477	66.0881	77.7287	620.291	0.08667	82.5357	603.109	25.6498	28.267	512.217	1.82984	5.10184	252.376	152.722	756.273	29.657	2.98558	869.739	1243153197_30-862997548_Batch2_27Jun2023_customer_IDs
CDA-152-1	26.609	0.30897	170.071	139.567	18.5979	0.00822		55.1305	28.2609	0.64404	45.6042	0.02678	659.316	0.09745	116.818	8815.4	42.4729	1.2084	3.56662		0.15148	468.64	107.454	180.314	53.1128	0.01385	7.60268	271.248	27.7819		19.3465	141.08	23.4808	122.301	0.30328	112.03	778.589	108.183	23.4221	565.635	4.50305	40.2227	161.453	2520.16	479.224	3.37533	1.71092	5036.2	1243153197_30-862997548_Batch2_27Jun2023_customer_IDs
CDA-101-1	20.6317	2.46981	181.22	43.2534	125.363	0.06533		1004.55	18.7982	0.1212	38.8713	0.0262	276.699	0.4407	78.0823	800.102	64.5725	3.46297	1.54179		0.49709	202.73	28.3144	285.534	515.447	0.32975	59.2463	164.747	41.1381		36.3655	16.3804	45.0856	194.907	0.43633	1014.26	889.176	158.06	5.22994	498.371	12.202	1.5722	186.653	96.7177	51.0118	3.52675	0.83156	1406.96	1243153197_30-862997548_Batch2_27Jun2023_customer_IDs
CDI-250	13.5796	0.0282	185.632	295.686	4.07821	0.00588		35.7639	10.1173	2.38489	147.154	0.03028	354.759	NaN	221.805	419.944	133.73	1.07954	3.03356		0.18906	772.643	182.911	147.774	33.4967	0.17074	11.6667	76.6854	15.2458		23.1122	4.40748	68.2389	132.306	0.20863	532.363	1383.95	11.3566	> ULOQ	227.044	3.43974	7.43778	203.839	49.4487	1652.54	2.50631	4.84625	4742.44	1243153197_30-862997548_Batch2_27Jun2023_customer_IDs
BBC-111	32.867	0.11655	176.916	37.2301	10.0416	0.00541		97.2888	3.62166	NaN	1.29889	0.02654	491.349	0.03106	86.4357	209.861	125.43	1.28288	2.05556		0.14894	178.258	80.0905	425.849	82.5216	0.12421	3.86305	66.2346	13.861		16.0822	3.63373	4.22165	200.561	0.16305	54.0025	226.518	15.6197	5.36367	173.452	0.17769	1.26189	110.375	51.212	59.9667	7.05919	0.2124	1131.59	1243153197_30-862997548_Batch2_27Jun2023_customer_IDs
BBC-104	16.8111	0.03427	104.858	40.5099	5.99474	0.00527		94.9774	3.9877	NaN	16.4497	0.02814	457.237	1.05168	51.3457	219.034	123.409	0.41872	2.35462		0.16597	192.387	65.6982	297.096	117.229	0.2024	4.16003	116.853	16.3133		8.92974	4.63501	5.3691	287.425	0.12185	72.8794	241.669	9.0429	21.8645	226.774	0.38062	0.76827	90.7323	53.4513	52.9834	9.19309	0.36947	882.183	1243153197_30-862997548_Batch2_27Jun2023_customer_IDs
CDI-374	49.2355	0.46712	207.191	273.428	24.7338	0.00548		197.383	42.3881	0.49385	52.854	0.02889	196.198	0.48173	143.856	401.396	60.456	0.65611	1.5636		0.4365	1158.28	364.806	304.465	66.3384	0.05533	19.9842	250.722	21.016		36.012	14.5293	87.3327	456.477	0.1923	99.632	1322.68	20.9937	429.733	557.906	1.24521	3.46255	241.579	88.4081	402.248	3.16832	7.45173	6639.08	1243153197_30-862997548_Batch2_27Jun2023_customer_IDs
CDA-145-1	24.2965	0.24605	145.194	32.6262	12.8076	0.01374		964.385	9.70149	0.57578	11.6924	0.026	979.03	NaN	78.7204	2395.4	81.6951	1.34781	0.33076		0.14333	506.158	72.1885	412.138	254.33	2.27708	6.115	113.771	26.2279		13.8725	12.1033	9.76486	453.666	0.25545	157.135	255.796	41.3441	5.74627	295.755	1.16537	1.89596	174.087	52.8157	24.9797	7.90744	0.76115	1513.75	1243153197_30-862997548_Batch2_27Jun2023_customer_IDs
BBC-127	28.1954	0.06044	115.966	39.5229	11.1983	0.00762		134.043	3.29534	0.01689	2.10208	0.02702	460.032	NaN	126.05	386.178	183.008	1.7683	4.73624		2.22582	218.08	77.3007	443.097	147.255	0.10323	10.5046	50.5975	11.1036		15.4785	4.75206	3.70135	256.931	0.0588	63.3268	253.389	8.19185	4.24919	279.766	0.3722	1.31845	113.55	35.3728	30.434	6.10197	0.73112	444.788	1243153197_30-862997548_Batch2_27Jun2023_customer_IDs
CDA-166-1	47.6481	0.30967	353.788	58.4006	10.4868	0.02599		467.705	30.4945	1.86258	135.197	0.02807	819.843	0.00364	80.2369	5695.21	277.395	1.06574	6.55535		0.16517	725.06	149.945	117.748	294.854	0.96199	33.8628	511.662	31.9354		76.725	11.5359	60.5061	280.484	0.98003	2546.92	2107.34	28.3358	54.2327	1279.02	0.63088	20.8164	180.725	141.086	261.751	4.56477	1.41362	6905.37	1243153197_30-862997548_Batch2_27Jun2023_customer_IDs
CDA-160-1	33.464	0.28365	165.91	127.668	18.2903	0.01677		330.531	17.5881	0.93581	15.4214	0.02823	288.071	0.03336	96.8637	916.79	191.015	2.7179	1.01255		0.16689	1128.87	114.499	459.632	351.487	1.65748	50.9848	230.173	36.3917		21.093	28.8349	21.6406	215.384	0.36852	184.474	764.136	47.5155	27.6476	764.178	1.05695	19.9605	174.993	56.3025	61.8536	3.57022	9.29074	727.509	1243153197_30-862997548_Batch2_27Jun2023_customer_IDs
CDI-358	296.539	0.49328	211.961	727.8	1.82447	0.00606		230.84	54.8923	2.35312	144.687	0.03092	455.605	0.30052	302.735	7516.36	149.452	1.24082	1.20004		0.19612	1865.98	546.704	118.334	175.064	0.24586	15.4956	396.348	29.9537		59.4224	29.4354	793.362	889.49	1.13523	294.117	687.58	47.7643	188.666	1335.63	6.87712	27.8866	177.945	304.259	347.978	3.35117	18.6273	2065.13	1243153197_30-862997548_Batch2_27Jun2023_customer_IDs
CDF-313-1	58.5728	0.10293	151.929	41.4539	24.4045	0.00491		92.5113	6.86006	0.01508	10.1296	0.02688	423.612	NaN	69.4386	307.234	24.5619	0.2429	0.37093		0.1526	389.415	87.2262	349.253	141.652	0.34862	5.63112	120.022	22.8512		13.1989	7.73246	4.66438	139.249	0.29492	35.4897	239.53	14.6386	5.01918	261.237	0.3483	1.76768	128.054	89.8798	44.1681	11.277	0.55085	213.796	1243153197_30-862997548_Batch2_27Jun2023_customer_IDs
CDA-120-1	23.1354	0.58778	218.924	70.4452	9.008	0.00912		124.913	12.4694	0.06465	17.5596	0.03464	521.081	0.00272	171.279	3072.8	192.7	0.62679	1.49182		0.17057	467.286	194.203	277.553	313.796	0.71831	8.61013	354.771	26.7727		24.9272	12.9774	45.3082	294.146	0.92547	88.3555	790.571	70.0935	26.8297	1155.28	1.11061	4.53114	173.689	100.435	126.637	8.19449	3.53904	> ULOQ	1243153197_30-862997548_Batch2_27Jun2023_customer_IDs
BBC-128	20.3727	0.14702	137.308	29.9247	23.4038	0.00547		149.199	3.03191	0.0041	1.32169	0.02883	515.685	0.67578	91.9851	241.974	89.5202	0.44489	0.86929		0.17337	195.67	121.076	336.048	76.5563	0.08185	3.7235	179.028	21.1783		12.6149	4.51324	3.55613	226.763	0.13833	55.3609	185.35	8.58634	3.49056	323.341	0.04719	0.98766	112.208	46.7114	36.7776	8.8932	0.32415	1097.87	1243153197_30-862997548_Batch2_27Jun2023_customer_IDs
CDF-317-1	20.5955	0.05532	327.452	170.35	47.3749	0.00577		57.454	10.6156	0.03764	5.02607	0.11616	644.941	0.30861	119.748	890.097	104.747	1.78029	0.79134		0.18502	207.028	72.1869	293.488	76.08	0.16087	11.0437	76.3546	20.5627		19.1057	9.43368	3.03993	249.825	0.34296	21.4042	253.128	31.2395	5.30237	281.634	2.43699	9.76373	149.94	140.924	61.4173	10.8787	0.35572	711.37	1243153197_30-862997548_Batch2_27Jun2023_customer_IDs
CDA-144-1	27.9003	0.58558	310.486	45.1646	26.979	0.01429		130.847	17.219	0.31791	63.8118	0.0306	467.787	0.15067	84.6309	706.714	109.791	2.36807	3.14331		0.19259	606.998	56.9417	228.45	96.7999	0.17625	14.5303	95.1853	42.3454		41.1841	13.2933	79.4969	151.889	0.53614	5441.38	1380.05	46.4066	36.741	228.12	2.63058	4.78872	178.396	81.6566	46.3081	3.13258	1.5969	4417.93	1243153197_30-862997548_Batch2_27Jun2023_customer_IDs
CDA-122-1	38.2503	0.26937	189.722	124.466	24.98	0.01185		143.27	19.6315	1.03908	142.295	0.03491	806.836	0.15186	153.514	> ULOQ	70.4426	0.83721	4.1042		0.14495	1078.7	95.3391	180.713	188.183	0.36584	11.8997	328.2	29.5492		22.6076	24.5454	97.9008	1397.98	0.79151	196.72	1079.52	35.2553	27.7225	1553.98	6.42235	8.4212	174.631	97.0209	102.933	5.41998	27.6815	> ULOQ	1243153197_30-862997548_Batch2_27Jun2023_customer_IDs
CDA-148-1	117.557	1.18469	242.991	112.443	30.7516	0.01229		393.883	60.36	0.44343	518.718	0.02741	560.354	0.0571	135.688	3553.71	87.6884	2.54962	0.89506		0.37616	1341.57	99.6116	207.49	476.343	0.29347	7.39132	963.508	48.1815		22.3636	41.4113	96.2206	465.015	0.20114	111.484	1540.89	218.244	6.51029	670.828	2.59382	16.4077	180.212	87.6324	232.56	8.44618	1.12714	1341.53	1243153197_30-862997548_Batch2_27Jun2023_customer_IDs
BBC-124	27.6563	0.04953	149.869	34.9068	7.81579	0.00631		43.6803	3.52344	NaN	1.17455	0.03178	386.552	0.10723	65.7123	196.059	79.1227	0.45772	0.8274		0.24621	173.401	50.1094	428.317	75.7712	0.16816	4.47968	63.7471	14.2087		14.0794	2.87733	3.70495	115.495	0.16216	57.4912	193.905	10.1009	3.83111	203.68	0.12208	1.62218	102.438	27.8532	22.7981	9.8911	0.22651	331.519	1243153197_30-862997548_Batch2_27Jun2023_customer_IDs
CDA-126-1	15.1547	0.2326	286.894	41.078	13.2911	0.01142		51.009	34.9318	0.96077	33.6055	No Data	247.804	0.05595	155.305	2725.29	27.4003	2.40647	4.16596		0.18409	712.941	101.301	176.344	59.4964	0.02348	17.8687	142.809	29.4357		41.0168	16.7121	16.4233	214.673	0.21911	416.825	505.518	320.909	26.9392	370.881	13.3377	32.7735	158.188	112.758	26.4668	1.39073	2.79071	1799.25	1243153197_30-862997548_Batch2_27Jun2023_customer_IDs
CDI-228	5.04544	0.18594	156.039	200.958	25.4477	0.00778		163.162	14.0658	0.20157	12.5835	0.03686	1028.77	NaN	186.011	1274.84	73.3907	1.64581	0.77035		0.2629	525.815	255.447	255.888	24.5942	0.11352	9.6597	67.4019	26.853		36.1365	11.4612	27.642	53.4923	0.35212	63.0938	727.175	35.2131	104.599	361.246	2.60741	2.74774	210.792	84.3145	> ULOQ	2.07271	1.60604	5058.64	1243153197_30-862997548_Batch2_27Jun2023_customer_IDs
CDA-147-1	73.6371	0.41013	307.587	15.2431	17.4551	0.045		90.4293	17.8085	0.15615	50.1407	0.02862	187.146	0.04568	119.489	549.11	2335.84	0.56711	9.11089		0.17109	915.822	199.069	202.997	210.252	0.34594	27.7332	122.516	22.1287		309.429	30.0673	94.0593	118.622	1.85191	> ULOQ	311.617	14.4249	2.4632	> ULOQ	1.06501	0.67868	186.524	216.95	24.9984	0.92391	2.39094	606.164	1243153197_30-862997548_Batch2_27Jun2023_customer_IDs
CDA-115-1	29.8312	0.21398	202.609	22.1662	41.974	0.00935		140.337	5.29168	0.04279	8.53059	0.03103	285.749	0.13249	100.44	298.694	60.9933	3.47883	2.12311		0.96393	383.182	31.1457	294.777	100.875	1.89609	7.63562	124.57	26.8895		19.0452	6.76345	12.9517	153.455	0.25294	384.182	354.166	68.2382	14.2314	213.638	3.24	2.72646	157.292	64.3773	45.3468	6.62021	0.48656	1777.45	1243153197_30-862997548_Batch2_27Jun2023_customer_IDs
CDA-105-1	118.588	1.84865	228.858	60.4365	97.7269	0.04669		1107.38	15.4898	3.30426	60.3028	0.02773	296.67	0.75336	130.498	994.324	40.5496	1.23683	2.48169		0.3141	803.468	25.8946	242.898	1755.3	4.32313	48.8954	236.634	62.1946		33.9922	23.5522	21.9113	173.571	0.70836	713.305	773.382	51.2968	4.48761	931.448	1.07603	11.4972	189.983	118.975	400.849	3.89873	10.0346	1619.38	1243153197_30-862997548_Batch2_27Jun2023_customer_IDs
CDI-203	155.928	0.99507	181.264	564.302	10.1992	0.08931		896.66	55.3823	3.83448	66.3187	0.03398	369.805	0.05815	407.425	2467.4	55.2313	7.30533	4.00877		0.23022	2037.98	321.071	219.821	578.971	3.89541	89.8665	478.436	60.0795		50.3458	33.9408	246.673	1477.5	0.86898	440.239	996.32	397.573	839.976	1241.59	30.7396	44.2239	214.772	248.617	> ULOQ	6.99441	22.6209	2654.5	1243153197_30-862997548_Batch2_27Jun2023_customer_IDs
CDI-244	49.5479	0.48759	139.91	204.072	0.999	0.00864		252.551	23.095	0.97214	19.3309	0.12932	498.504	2.7521	96.2506	1466.79	162.912	1.07642	0.84548		0.20775	439.498	129.008	256.943	301.631	0.70407	11.1853	188.806	28.7784		25.0661	29.7859	64.5264	544.934	0.3348	154.083	893.53	35.8514	266.516	522.949	0.65368	1.93491	261.051	166.074	614.8	12.2915	0.79691	1634.6	1243153197_30-862997548_Batch2_27Jun2023_customer_IDs
CDA-113-1	22.2336	0.25472	324.45	76.8054	35.3617	0.00549		178.915	11.2935	0.37347	35.6896	0.0289	556.582	0.20466	161.615	1553.73	123.198	4.95691	6.40128		1.79025	361.868	146.262	261.622	90.5591	0.09555	19.9534	227.878	24.6253		22.0413	12.6913	27.9837	535.248	0.83931	227.123	988.414	77.8982	89.3553	425.682	3.80867	10.9517	173.569	83.0174	223.659	4.48034	1.40755	6700.42	1243153197_30-862997548_Batch2_27Jun2023_customer_IDs
CDI-370	21.395	0.51904	105.223	705.376	20.2107	1.38961		378.02	34.2735	17.3817	95.0605	0.0773	192.633	0.16305	198.294	828.815	141.201	0.26551	1.53501		0.23872	885.149	356.137	179.349	198.046	1.3139	76.6294	325.653	38.9774		45.0321	33.3997	256.2	264.783	1.2645	148.694	780.175	8.65148	243.2	739.253	1.44502	17.527	253.1	172.38	> ULOQ	7.48881	11.1815	3039.16	1243153197_30-862997548_Batch2_27Jun2023_customer_IDs
CDA-140-1	31.9173	0.36409	262.024	36.4204	27.1131	0.13733		498.41	16.5263	4.86106	171.046	0.03296	358.843	0.13668	213.263	819.427	278.93	2.42588	0.41422		0.21872	1512.63	63.6967	147.935	204.776	0.28412	23.8411	381.136	45.9877		80.6594	14.9183	418.285	193.387	2.93595	16248.8	738.599	48.6302	4.98009	1070.95	3.89155	8.06834	213.666	91.0654	34.1823	1.93213	1.52756	1434.54	1243153197_30-862997548_Batch2_27Jun2023_customer_IDs
CDA-104-1	38.7203	0.24581	178.967	68.2964	41.6179	0.01121		949.767	10.8714	0.04121	12.9103	0.02702	440.112	0.05438	180.528	577.648	126.879	0.9497	1.31419		0.15409	391.869	132.413	425.537	397.581	0.74803	12.6773	135.341	35.3539		18.2863	12.7423	13.2439	796.716	0.29073	66.9314	359.275	21.9641	10.0231	605.857	1.42259	2.41729	162.93	84.296	130.15	10.2828	1.55904	905.945	1243153197_30-862997548_Batch2_27Jun2023_customer_IDs
CDA-166-2	88.6431	0.48934	317.606	77.5234	20.7367	0.04354		387.177	21.7219	6.23936	150.595	0.02767	523.809	0.08538	85.8402	6843.85	568.735	0.69874	3.15632		0.16092	1046.23	251.274	163.745	620.914	1.83056	47.2326	672.475	45.3853		85.4979	28.2624	66.3889	248.382	0.38235	1138.55	1492.45	29.1356	30.9863	1279.05	0.29612	18.9073	191.204	225.582	244.601	6.01961	2.42093	4521.65	1243153197_30-862997548_Batch2_27Jun2023_customer_IDs
CDF-303-1	30.1269	11.8394	204.479	61.6738	17.2555	0.00549		74.3337	4.90116	0.07675	5.5079	0.03079	673.8	NaN	83.5058	414.99	170.949	0.48416	1.45184		0.17423	258.173	90.1249	399.72	156.918	0.50131	3.75719	106.218	19.7944		17.9234	6.75787	11.9746	289.27	0.23281	62.564	347.592	9.40621	39.2886	444.773	0.22288	3.01785	128.291	81.1578	38.1527	9.72922	0.4204	488.484	1243153197_30-862997548_Batch2_27Jun2023_customer_IDs
CDA-121-1	50.0432	0.33241	354.98	29.5372	28.732	0.00541		1097.26	9.60107	0.07801	17.2926	0.02862	388.747	0.40899	114.296	832.491	197.226	1.64322	4.00846		0.17106	323.175	162.269	170.017	128.561	0.38789	25.1156	104.783	19.504		26.4114	7.3822	22.4733	217.357	0.34729	133.835	726.537	19.9812	13.7622	571.689	3.8833	1.12298	173.358	111.869	918.266	5.38765	1.11203	2915.58	1243153197_30-862997548_Batch2_27Jun2023_customer_IDs
CDF-315-1	41.1193	0.33417	168.683	65.7906	31.5307	0.00603		143.873	8.69317	0.03072	10.8637	0.03081	477.702	0.05735	135.869	593.91	103.321	1.14444	1.68745		0.19487	311.681	126.709	379.089	243.713	0.10291	19.5592	227.866	27.5917		18.906	8.82026	13.3382	321.888	0.20532	44.8075	322.454	59.1761	4.4519	337.132	1.20881	3.27356	159.699	105.775	40.9425	10.3174	0.46888	462.395	1243153197_30-862997548_Batch2_27Jun2023_customer_IDs
CDA-132-1	47.0494	0.60594	441.744	22.2791	52.6134	0.04867		230.938	18.1882	1.9066	61.441	0.02787	243.507	0.58974	102.559	608.146	468.247	19.6025	1.61376		60.8448	1033.13	477.261	268.949	172.51	2.45327	17.2991	906.722	52.4342		37.3391	12.131	109.6	194.556	2.7736	13432.7	670.141	122.955	51.398	1375.8	5.9761	1.61244	174.266	84.6965	466.654	33.9936	1.52226	4604.06	1243153197_30-862997548_Batch2_27Jun2023_customer_IDs
CDI-213	83.8699	0.22856	173.859	128.822	14.1982	0.00942		204.95	10.8143	0.36284	14.3694	0.03655	378.122	0.01314	300.385	503.375	131.488	2.53124	1.66594		0.25943	370.257	478.063	282.862	234.257	0.35267	4.72783	151.381	34.9941		18.8631	24.2575	41.0482	214.435	0.30261	69.3927	1282.61	13.5392	508.864	735.651	1.72254	2.27498	206.542	180.096	> ULOQ	4.63226	5.14214	5179.04	1243153197_30-862997548_Batch2_27Jun2023_customer_IDs
CDF-307-2	28.1263	0.27849	175.736	750.675	28.8906	0.00781		122.572	23.2058	NaN	3.17434	0.02839	488.099	0.14394	69.6219	853.4	122.302	0.418	1.26778		0.16861	196.479	80.5202	311.544	86.86	0.1011	21.9974	94.5921	23.072		10.038	8.93207	7.5032	304.54	0.25543	57.8068	429.163	13.1279	3.48527	288.601	0.07449	13.6553	137.817	96.3612	38.9652	11.2061	0.26408	235.452	1243153197_30-862997548_Batch2_27Jun2023_customer_IDs
CDA-110-1	10.7965	0.23942	106.993	15.1779	2.64782	0.00422		26.7779	8.80233	0.27776	27.1843	0.02475	293.884	0.01599	81.516	395.597	48.8882	0.86859	2.55078		0.18654	376.122	27.9599	229.267	22.1476	0.30531	18.7679	40.8514	95.8148		16.3496	10.8478	43.382	382.886	0.50337	1413.24	715.827	40.4812	30.7814	200.086	16.591	3.811	148.747	52.236	91.2817	2.72671	2.14704	5788.18	1243153242_30-862997548_Batch3_27Jun2023_customer_IDs
CDA-164-1	29.773	0.64899	180.917	49.6747	21.6605	0.00833		139.802	13.7852	0.11246	11.3303	0.0257	350.292	0.24125	191.644	628.179	91.2494	0.22995	2.19584		0.19879	353.514	24.6773	308.957	48.2713	0.16446	18.1609	46.5062	33.3982		52.6134	21.5067	12.1615	204.673	0.45373	102.317	1587.59	41.3706	11.7645	367.289	0.10803	2.34934	216.754	71.8671	12.9345	3.73146	0.88988	1697.14	1243153242_30-862997548_Batch3_27Jun2023_customer_IDs
BBC-110	43.1786	0.0356	211.219	47.052	5.212	0.00514		28.3515	6.90397	0.03258	12.6747	0.02725	374.569	0.27478	42.3299	219.934	112.99	0.41721	2.70229		0.21893	223.808	74.0773	337.494	79.4845	0.13176	6.96698	120.923	16.4828		13.4769	8.99759	5.18217	287.494	0.13911	211.19	302.92	21.0819	5.60412	266.955	0.15919	1.29898	133.606	123.34	56.2522	8.52538	1.18183	1260.66	1243153242_30-862997548_Batch3_27Jun2023_customer_IDs
CDA-138-1	30.8684	0.19141	339.377	22.5034	19.5583	0.00481		1759.1	8.77885	0.0354	5.76191	0.02684	520.469	2.11549	49.3241	1530.09	30.3442	0.84191	1.7162		0.76452	433.204	31.1548	233.341	392.62	0.19191	34.9813	66.9454	27.3466		15.5955	11.3411	8.80454	171.708	0.24732	223.692	395.415	26.0459	12.2239	149.518	0.2363	2.78078	159.201	90.5665	91.0946	5.05744	0.79452	665.24	1243153242_30-862997548_Batch3_27Jun2023_customer_IDs
CDI-372	19.1528	13.5659	69.616	77.7217	7.22051	0.01656		197.727	8.42757	0.35805	10.1045	No Data	1005.81	0.02619	277.705	2284.03	113.424	0.03591	1.06656		0.25044	484.137	322.388	185.215	52.5174	0.0605	16.2138	19.4446	16.8424		42.3797	8.2279	23.7991	244.784	0.14078	195.48	438.345	43.409	130.329	254.148	0.18806	3.23622	171.19	88.5918	348.456	1.91423	6.65435	2222.24	1243153242_30-862997548_Batch3_27Jun2023_customer_IDs
CDF-317-2	18.2656	0.13892	302.292	169.291	56.9001	0.00421		71.006	12.3213	NaN	4.95988	0.05097	560.783	0.31267	131.774	1039.2	115.672	1.64123	0.57333		0.18607	181.696	86.9798	312.276	101.534	0.24957	11.4486	82.3924	21.5124		25.6129	9.25024	2.8371	303.554	0.4185	26.0456	240.801	35.6331	3.40842	281.077	0.88252	10.2811	133.287	117.936	51.4842	10.2313	0.29686	690.005	1243153242_30-862997548_Batch3_27Jun2023_customer_IDs
CDA-109-1	18.6796	0.04652	106.099	37.1345	15.1673	0.00417		41.6323	4.03383	0.02516	1.50713	No Data	202.202	NaN	52.8268	515.541	52.4385	0.58232	2.20356		0.18409	476.555	48.299	198.282	61.8014	0.01272	11.0198	13.8024	9.11856		33.2415	3.67473	8.65639	44.9038	0.11629	442.775	323.443	47.3148	9.74862	122.312	0.22991	5.78974	122.237	38.7061	260.435	2.02874	0.49676	853.023	1243153242_30-862997548_Batch3_27Jun2023_customer_IDs
CDA-124-1	77.4283	0.42891	250	8.55069	11.3228	0.01163		128.662	10.9517	0.04091	41.0102	No Data	211.231	NaN	86.0273	262.321	2030.41	0.21685	1.83556		0.20783	484.686	68.4288	174.801	722.492	1.11327	33.3991	112.246	32.3585		76.1247	23.2024	34.2903	385.321	0.98555	1971.5	268.711	13.311	5.04256	1656	0.62945	0.57961	172.692	423.212	32.2275	1.69385	0.96786	408.263	1243153242_30-862997548_Batch3_27Jun2023_customer_IDs
CDF-313-2	66.6457	0.1284	130.163	29.7423	31.644	0.00882		101.927	7.48805	0.03661	13.4471	0.02559	292.589	NaN	59.3119	307.807	29.8779	0.15648	0.42887		0.19734	422.969	80.505	400.299	215.555	0.49296	10.2596	144.593	26.5578		12.5399	9.87613	4.15246	190.611	0.26715	70.1573	313.985	20.2735	5.64878	238.66	0.42627	1.28817	173.696	131.712	53.3714	10.365	0.58767	293.231	1243153242_30-862997548_Batch3_27Jun2023_customer_IDs
BBC-107	35.0247	0.24344	224.742	26.56	1.49466	0.0046		175.509	4.39821	NaN	2.09481	0.02554	488.77	0.0339	56.626	208.152	82.9236	0.74145	3.20978		9.42234	218.241	72.4452	442.236	370.86	0.43728	7.04955	100.964	19.102		16.1034	30.0477	4.47098	70.4524	0.23531	64.1187	252.174	23.8056	5.4892	225.778	0.3046	0.35161	116.738	3319.61	90.4564	9.49323	0.40001	1796.62	1243153242_30-862997548_Batch3_27Jun2023_customer_IDs
CDA-106-1	36.5628	1.47863	369.533	126.008	39.1006	0.00415		108.816	17.5774	0.26246	154.567	0.02448	440.552	0.18844	218.084	4349.08	43.4246	2.58117	1.69501		0.88179	1753.29	87.5508	521.764	110.687	0.02387	21.1283	805.649	41.063		27.7106	19.7555	34.7429	456.933	0.06702	109.008	1804.47	94.5982	32.9964	672.637	0.42384	6.45874	203.275	145.157	203.285	4.63111	2.70437	1950.93	1243153242_30-862997548_Batch3_27Jun2023_customer_IDs
CDF-309-1	23.4993	0.11248	199.997	64.0004	7.30656	0.00512		49.782	12.4353	0.0356	5.58915	0.11237	397.868	0.11148	135.175	604.005	118.779	0.31119	1.06085		0.22831	445.012	166.806	341.232	47.9026	0.08264	5.34218	217.964	20.426		14.1092	7.64991	14.8642	332.796	0.13927	99.2221	573.117	18.1377	12.6979	652.012	1.88893	3.34864	130.492	72.6424	43.7389	9.10079	1.62079	1499.29	1243153242_30-862997548_Batch3_27Jun2023_customer_IDs
CDA-117-1	24.0175	0.40232	198.821	33.5516	39.4639	0.20109		262.332	16.3822	0.01826	65.5186	0.02467	324.123	0.1293	59.9692	1326.27	48.8473	0.34386	0.65103		0.1855	647.705	24.8333	217.017	231.995	2.1343	43.0691	391.597	35.0756		20.7247	13.5764	9.11328	89.6183	0.32572	69.4793	336.597	5.95066	6.59506	246.112	0.96819	1.39794	168.472	94.1543	47.8694	7.79187	0.97937	490.468	1243153242_30-862997548_Batch3_27Jun2023_customer_IDs
CDA-103-1	171.69	0.83606	213.1	16.8522	104.24	0.04466		1415.5	16.0169	0.30263	21.6199	0.04641	310.6	NaN	62.2938	366.879	28.6282	0.57189	3.27713		0.55917	3790.06	160.895	275.999	781.688	46.5043	86.7872	351.412	53.144		35.7231	134.834	29.0246	275.175	3.105	545.17	381.195	12.083	14.6871	979.67	0.94278	0.45568	167.147	1101.14	998.067	22.5879	0.76962	920.13	1243153242_30-862997548_Batch3_27Jun2023_customer_IDs
CDA-116-1	46.6337	0.55815	219.706	146.664	9.80691	0.00701		84.906	21.8004	5.11093	61.5885	0.02684	430.401	0.06572	152.504	2150.8	45.8646	0.76279	1.6351		0.21357	408.114	112.078	214.623	69.0814	0.15858	7.96405	760.896	36.057		14.5531	17.9473	28.6097	1149.2	0.02286	102.947	1758.61	53.547	54.3807	534	3.19413	6.58786	178.917	88.5766	128.466	5.81643	4.36094	3246.14	1243153242_30-862997548_Batch3_27Jun2023_customer_IDs
CDI-235	25.9261	0.4051	136.052	695.848	0.84251	0.00978		240.816	72.9312	2.46869	192.87	0.03432	424.953	NaN	196.079	1108.88	63.2876	1.12094	1.23141		0.31387	491.496	156.98	110.529	95.3241	0.53192	19.7441	139.32	17.3558		32.9876	8.52354	57.6248	256.493	0.41051	604.576	720.999	59.4897	252.195	1215.95	1.77567	52.7218	203.786	93.3628	413.269	1.7137	11.3109	3311.79	1243153242_30-862997548_Batch3_27Jun2023_customer_IDs
CDA-162-2	31.1473	0.61629	248.869	159.751	55.0722	0.01893		120.514	31.0639	0.61856	118.04	0.02733	319.448	0.29771	88.5966	1301.68	187.279	3.11097	2.07759		0.22	441.003	167.379	290.096	151.805	0.11192	9.95694	607.763	39.5898		27.2993	30.9247	32.4208	115.582	0.20482	168.974	1255.76	74.6105	11.5166	1105.41	4.84754	16.4851	216.838	153.347	66.9768	6.68744	2.57407	5847.65	1243153242_30-862997548_Batch3_27Jun2023_customer_IDs
BBC-116	18.8777	0.04674	146.309	64.0519	15.438	0.00459		27.3365	5.10672	0.03645	2.65973	0.02227	479.165	0.08644	80.1433	287.923	82.7484	0.46706	1.05541		0.83742	297.207	51.5011	375.999	41.2793	0.13251	4.11353	92.9446	12.1213		11.481	2.94675	3.71698	140.882	0.07449	112.69	219.789	19.7958	6.4717	198.539	0.44445	3.65605	116.477	40.5439	42.7912	8.66381	0.31704	740.2	1243153242_30-862997548_Batch3_27Jun2023_customer_IDs
CDA-114-1	42.8665	0.56707	167.066	80.0249	8.59015	0.00718		114.389	7.25694	0.09284	30.6765	0.02402	337.015	0.052	147.048	1438.99	161.756	0.29133	1.49179		0.17724	413.348	189.768	406.92	132.708	0.61309	18.1009	300.141	26.2362		29.8984	11.2652	12.3854	503.163	0.31476	57.7598	491.328	15.1771	51.4173	448.869	0.69914	5.13238	168.805	70.2977	122.387	4.80065	3.94084	3655.06	1243153242_30-862997548_Batch3_27Jun2023_customer_IDs
CDA-131-1	14.0201	0.50887	319.304	7.67804	37.2635	0.01272		87.7989	17.7794	0.25449	92.5773	0.0254	224.708	0.01262	40.4561	278.955	1674.82	0.20094	7.57957		0.28214	338.388	30.0086	123.369	64.599	1.05252	19.5075	55.8524	16.8806		185.411	5.34806	129.637	121.251	6.04445	51009	402.916	32.0406	1.23816	629.919	0.57837	0.4126	175.549	76.195	8.26646	1.37361	0.67096	879.357	1243153242_30-862997548_Batch3_27Jun2023_customer_IDs
CDA-139-1	28.3738	0.3885	191.549	102.93	20.0238	0.04618		247.805	12.4485	0.54082	13.9124	0.02397	344.225	0.07213	143.665	495.223	55.8352	1.61876	3.04153		0.1766	549.192	170.6	350.903	264.812	1.0739	8.81795	114.846	30.9853		8.94224	19.4846	14.4151	313.842	0.28381	80.5522	806.976	51.6786	15.8328	548.487	2.88771	1.91854	154.021	85.4173	87.7855	6.86038	2.71451	5213.67	1243153242_30-862997548_Batch3_27Jun2023_customer_IDs
CDF-302-1	40.5719	0.23229	202.761	43.638	27.115	0.01118		415.154	7.73812	0.01155	5.20763	0.02702	393.774	NaN	153.312	303.387	125.996	1.35648	3.4402		0.21587	808.758	99.3597	335.571	163.392	0.97336	57.5866	194.3	37.9349		12.004	13.6889	10.5368	550.304	0.28857	72.0269	499.579	38.3261	8.81311	455.462	3.07442	1.27802	161.119	57.4111	110.451	14.937	0.7912	2280.96	1243153242_30-862997548_Batch3_27Jun2023_customer_IDs
CDF-301-2	30.7028	1.60379	178.582	47.63	8.03835	0.00409		53.7788	6.8716	0.06132	10.5953	0.02216	406.608	NaN	48.9497	479.187	80.3739	0.55348	1.52177		0.3112	351.846	89.5337	494.015	132.558	0.12228	4.6744	203.999	14.426		10.6336	4.02415	3.83441	113.912	0.2094	150.854	316.343	9.10043	97.4499	237.664	0.08315	2.42637	111.749	50.9413	70.704	7.65818	0.42674	1093.99	1243153242_30-862997548_Batch3_27Jun2023_customer_IDs
BBC-113	25.5291	0.12203	261.8	24.5105	1.49814	0.01079		86.9465	3.9429	0.00505	7.29561	0.02306	334.719	0.04453	84.4455	198.197	103.725	0.91012	1.83347		0.673	291.06	62.7359	168.791	150.753	0.24037	4.40573	54.4514	12.5394		11.0883	5.11958	6.12577	193.947	0.06634	202.243	232.74	68.9394	6.2358	200.947	3.00037	0.98513	104.064	67.5431	75.4498	3.53022	0.39805	527.915	1243153242_30-862997548_Batch3_27Jun2023_customer_IDs
CDF-306-1	14.2045	0.51237	299.754	76.826	29.0974	0.00359		120.965	10.5765	NaN	20.5146	0.02248	810.126	1.50986	466	1298.24	178.08	1.55881	0.77516		0.64066	412.076	51.599	374.507	320.331	1.57869	5.63905	330.082	23.8523		17.1264	8.6897	15.5905	420.37	0.46048	87.0957	199.423	29.9369	1.53962	421.165	4.32457	0.99372	144.663	66.9635	96.1396	25.5784	0.33072	298.318	1243153242_30-862997548_Batch3_27Jun2023_customer_IDs
CDF-309-2	20.1545	0.15926	208.266	65.744	6.0484	0.00418		39.3821	13.2156	0.0478	9.75212	0.10307	332.964	0.06005	91.8265	697.492	107.147	0.35703	1.04294		0.18452	408.683	118.49	323.582	47.8198	0.09763	5.94117	266.932	18.3489		15.9098	5.59377	9.27846	275.239	0.13817	93.1099	442.855	21.7422	12.5106	349.414	0.71348	4.90116	137.24	49.9638	25.8503	5.97771	1.33936	864.1	1243153242_30-862997548_Batch3_27Jun2023_customer_IDs
CDA-137-1	83.091	0.49805	188.242	64.0453	13.3121	0.01454		146.534	11.5701	0.03428	16.8282	0.02777	853.645	0.01154	162.034	2066.24	75.7252	2.86279	2.13672		0.2785	640.048	75.9303	398.394	889.466	0.27825	14.5715	81.1661	46.6739		40.0397	11.0645	10.3062	102.801	0.41458	212.317	808.233	80.6002	13.7143	728.016	0.08815	1.45182	184.122	55.7382	77.7795	4.9978	2.99319	1179.6	1243153242_30-862997548_Batch3_27Jun2023_customer_IDs
BBC-115	33.2929	0.05521	152.911	126.793	5.87696	0.01301		64.788	4.79639	0.02745	1.16178	0.02686	454.172	0.07115	102.084	260.882	84.8874	0.70679	1.44738		0.35667	104.642	108.276	366.921	58.3774	0.03935	4.71699	57.9669	11.3748		11.6744	3.13208	4.44747	98.1746	0.05893	42.9804	268.57	6.99652	12.32	285.438	0.12902	2.28556	98.2088	74.4041	53.4307	8.28813	0.34143	2863.29	1243153242_30-862997548_Batch3_27Jun2023_customer_IDs
CDA-112-1	35.6631	0.09417	176.437	36.5548	11.6588	0.00716		113.281	8.80978	0.21433	15.4108	0.02415	324.885	0.10103	74.5918	350.271	101.158	3.20116	0.77743		0.17893	418.645	48.437	189.025	179.106	0.63151	16.9069	716.79	43.3682		16.7784	10.3931	7.91626	213.394	0.28722	743.111	419.636	52.1236	11.3983	309.765	1.61291	1.37473	150.318	62.8752	41.2364	5.83874	0.90521	858.489	1243153242_30-862997548_Batch3_27Jun2023_customer_IDs
CDF-305-2	23.5015	0.07502	198.393	130.282	11.788	0.00432		158.857	6.88082	NaN	4.01713	0.02511	323.997	0.05778	143.356	420.366	115.711	0.86023	2.00153		1.84499	340.331	149.94	246.297	590.205	0.2411	5.82107	132.992	19.1173		9.20425	5.33169	7.11386	247.539	0.26352	42.8685	1416	7.8384	6.1313	274.77	0.28665	3.6391	127.986	87.2953	100.076	3.35439	0.65401	447.142	1243153242_30-862997548_Batch3_27Jun2023_customer_IDs
BBC-114	13.2817	0.12298	153.774	57.1847	16.9088	0.00808		23.8453	5.06284	NaN	1.56599	0.0247	425.059	0.01916	76.3827	190.097	94.9971	1.34812	1.50091		0.46163	481.578	64.7023	419.369	44.3256	0.07879	3.63267	30.9346	11.3454		10.6972	2.80186	4.79162	106.967	0.08832	64.8384	198.947	32.5542	3.03817	206.282	0.36339	2.08004	104.958	48.4285	25.0634	6.56626	1.2049	332.459	1243153242_30-862997548_Batch3_27Jun2023_customer_IDs
CDF-304-2	7.80766	0.14718	138.097	38.8263	4.09868	0.00562		109.064	7.35023	0.02212	3.73928	0.02974	377.687	0.052	146.534	454.731	131.097	1.01532	1.12455		0.25184	262.608	53.8009	306.721	102.568	0.15359	4.2563	113.52	23.5247		13.1656	4.69447	4.8259	506.58	0.189	90.4093	321.337	24.862	3.68264	292.499	0.60047	2.79397	134.992	40.3994	25.455	8.63658	0.74112	398.653	1243153242_30-862997548_Batch3_27Jun2023_customer_IDs
CDA-129-1	59.8899	0.23974	220.264	65.5971	5.36484	0.01591		216.446	11.2387	0.49911	18.0468	0.02588	615.309	0.04497	193.024	1227.78	96.6324	1.11905	1.08475		1.46161	277.889	212.692	394.438	229.681	0.49565	25.4744	343.519	74.529		12.971	20.3649	47.1419	585.796	0.24752	178.459	396.754	129.426	7.11244	795.619	3.09249	4.11001	167.731	119.92	269.977	10.2838	5.27422	2074.28	1243153242_30-862997548_Batch3_27Jun2023_customer_IDs
BBC-106	42.5897	0.06718	204.193	39.6808	20.3845	0.01588		38.9458	4.13186	NaN	3.1497	0.02153	398.713	0.00602	101.904	554.306	99.3764	0.29462	3.39705		0.14615	180.738	163.144	390.089	80.0121	0.09579	6.41479	98.7866	13.2273		12.8469	5.35594	5.80279	152.924	0.18979	67.9745	326.754	16.7363	9.47228	251.299	0.26418	1.4079	114.226	61.16	55.0483	7.36369	0.60844	589.605	1243153242_30-862997548_Batch3_27Jun2023_customer_IDs
CDA-118-1	55.8115	0.08926	237.767	80.0432	9.87742	0.00676		80.0523	7.21166	0.00745	2.6313	0.02382	471.631	0.31992	220.352	720.458	85.224	1.86716	1.67589		0.18052	477.018	451.741	356.21	80.9264	0.37876	40.4123	126.994	1827.42		11.7376	6.82683	18.6729	412.047	0.44314	130.642	315.888	699.98	9.17134	600.231	22.8068	8.07515	134.361	61.1455	113.069	7.71631	1.44394	2817.38	1243153242_30-862997548_Batch3_27Jun2023_customer_IDs
CDF-316-1	36.8437	0.06778	229.48	59.1674	20.9826	0.00404		80.0751	7.72514	0.02569	2.53622	0.0241	585.003	0.02824	103.896	503.79	107.464	0.26287	2.45291		0.17829	199.895	132.374	477.597	94.8121	0.14456	6.74275	101.351	14.8962		9.97381	6.96519	4.77169	314.957	0.12916	41.3514	300.663	16.3114	9.20811	286.196	0.04538	4.2736	122.171	86.4459	63.1027	8.73323	0.6337	1140.41	1243153242_30-862997548_Batch3_27Jun2023_customer_IDs
CDA-123-1	34.6491	0.26083	217.055	73.0759	14.2624	0.00495		332.432	12.8111	0.00594	56.6292	0.02498	443.538	NaN	289.698	676.809	178.296	0.85529	0.63488		0.18948	318.394	78.2397	315.525	311.148	1.34997	16.5704	> ULOQ	28.675		15.8261	7.47057	14.2391	444.638	0.33146	112.2	428.11	25.9228	2.83046	430.115	2.12378	0.94492	155.05	49.141	52.4814	13.0886	0.31089	822.406	1243153242_30-862997548_Batch3_27Jun2023_customer_IDs
BBC-109	20.3227	0.03508	197.667	74.8762	8.02475	0.00591		62.7966	4.1629	NaN	2.17464	0.0225	449.235	0.07223	124.736	262.99	183.168	0.48251	4.00676		0.15812	247.367	127.165	407.984	124.188	0.5852	3.76606	203.623	642.898		13.8115	3.17824	5.2764	117.374	0.21629	93.628	356.448	10.8115	8.14881	213.059	0.54673	1.69898	99.789	65.0922	48.7121	4.9336	0.44245	995.528	1243153242_30-862997548_Batch3_27Jun2023_customer_IDs
CDF-303-2	22.3438	8.21752	196.301	43.2651	14.4811	0.01078		66.9534	4.73264	0.02854	4.55809	0.02622	440.555	NaN	69.1755	316.33	153.401	0.32823	1.36378		0.20543	206.381	47.9809	293.202	110.782	0.46098	5.2676	110.508	15.1558		13.6795	5.8012	9.14027	448.26	0.13205	50.7425	259.792	5.61309	9.00187	276.752	0.02633	2.2012	113.424	64.4753	24.6527	6.01551	0.32352	362.166	1243153242_30-862997548_Batch3_27Jun2023_customer_IDs
BBC-105	26.0922	0.10769	152.075	31.4483	2.64489	0.01402		64.9083	3.9588	NaN	5.18779	0.02635	502.812	NaN	83.4499	186.33	129.776	0.26232	0.85892		0.20713	206.813	78.3726	373.141	126.905	0.5876	5.48328	111.377	16.4626		9.72958	3.57189	4.4338	177.673	0.2736	87.2823	217.391	11.3046	6.75665	323.221	0.147	1.00495	111.241	44.3479	25.7841	6.09113	0.24771	452.013	1243153242_30-862997548_Batch3_27Jun2023_customer_IDs
CDF-316-2	46.5887	0.10527	141.302	69.6082	16.2513	0.00806		70.4582	6.52757	0.01761	3.55084	0.02217	660.701	0.02821	97.1999	571.094	95.0424	0.25866	2.88978		0.22087	210.79	229.35	505.056	126.544	0.07781	5.2198	82.7263	17.1824		9.80677	6.93226	5.69617	373.124	0.17578	57.6996	340.994	7.55812	6.69084	340.848	0.04808	4.2435	126.803	90.3606	65.938	9.09048	1.35364	1554.58	1243153263_30-862997548_Batch1_26Jun2023_customer_IDs
CDI-219	31.157	0.38439	116.42	259.855	3.0969	0.00656		37.5685	15.9106	1.96458	192.53	0.02707	390.217	0.07624	156.973	1200.33	57.3975	2.80833	1.40687		0.29877	333.105	327.869	132.5	54.0641	0.13504	16.1317	586.891	18.8336		27.496	12.8479	73.1062	420.283	0.15363	651.881	965.74	16.5632	370.186	503.63	0.31662	14.2368	235.286	109.108	259.122	1.21636	10.2769	5289.14	1243153263_30-862997548_Batch1_26Jun2023_customer_IDs
CDF-306-2	16.1768	0.72781	288.415	127.976	53.8883	0.01931		108.231	11.8102	0.02821	35.9854	0.0252	1301.2	1.54966	653.523	1924.3	231.698	5.22808	1.2873		1.73895	617.335	72.1235	496.659	208.794	1.65117	7.96484	180.658	24.7559		17.128	9.50836	18.7293	448.321	0.36296	85.4811	276.466	29.9366	3.05617	399.247	4.43654	2.47622	165.226	74.5386	93.3155	25.8172	0.37822	368.434	1243153263_30-862997548_Batch1_26Jun2023_customer_IDs
CDF-301-1	37.613	1.96492	156.252	97.9333	7.16491	0.00597		68.3239	8.26817	0.00464	10.3034	0.0242	508.374	0.00173	57.2551	759.03	96.9773	0.29328	1.10712		0.25286	404.012	97.128	599.589	162.932	0.09794	5.97717	135.518	16.814		12.2892	6.10374	4.55443	117.035	0.7357	152.316	407.172	9.78901	11.1179	362.984	0.23423	4.92638	127.555	87.2928	36.0051	7.99813	0.64274	1409.59	1243153263_30-862997548_Batch1_26Jun2023_customer_IDs
CDA-108-1	44.2347	0.60579	212.792	16.9041	22.2842	0.31594		190.988	14.4195	0.01739	12.9383	0.02841	418.62	NaN	134.252	632.254	1390.8	0.09763	2.15736		0.36128	476.841	59.1925	461.701	195.992	3.19377	23.9721	59.7343	15.7307		130.172	9.48033	10.8458	97.632	1.70569	352.207	351.674	34.2663	1.06006	662.949	0.1402	0.66182	197.607	65.447	28.944	4.74334	0.4208	552.451	1243153263_30-862997548_Batch1_26Jun2023_customer_IDs
CDF-310-1	19.0903	0.15104	170.187	86.2696	19.0573	0.0069		63.9147	5.15472	0.03481	3.05746	0.02808	492.766	0.02364	67.7212	321.124	72.3513	0.44264	1.31672		0.3876	349.018	129.712	675.568	90.3533	0.26162	9.49392	103.744	13.8398		11.2253	6.34833	4.4495	209.634	0.30883	79.7096	231.524	13.5751	5.02813	291.138	0.03051	3.18626	113.457	79.511	26.6207	12.1753	0.34316	359.464	1243153263_30-862997548_Batch1_26Jun2023_customer_IDs
CDA-143-1	14.2332	0.4887	261.12	259.051	38.9377	0.0421		120.314	42.8343	0.25678	70.5275	0.02442	325.065	0.06547	131.105	2724.21	198.217	4.44608	3.35456		6.60441	1094.22	35.1733	225.795	233.296	3.02523	12.7127	679.693	45.8411		72.0552	18.3125	204.888	328.819	1.21964	201.951	729.56	90.6034	51.7782	737.676	15.4954	17.4503	178.483	268.524	297.565	7.66566	1.05715	2222.96	1243153263_30-862997548_Batch1_26Jun2023_customer_IDs
CDA-165-1	33.0842	0.83723	206.774	57.6229	24.6608	0.00613		510.447	25.1946	0.21021	6.51943	0.02343	760.088	0.06527	178.034	921.757	84.1581	0.67107	1.5909		0.43735	581.393	105.683	247.257	211.32	0.52536	13.9431	248.187	24.389		17.6435	9.27759	34.9766	280.391	0.77774	306.566	1199.97	76.009	37.357	502.973	2.74669	15.0303	166.383	142.093	140.83	5.94317	1.16915	4440.88	1243153263_30-862997548_Batch1_26Jun2023_customer_IDs
CDI-404	1059.98	0.41059	99.8187	923.462	6.2218	0.68241		1486.98	65.4438	6.48323	3591.2	0.03249	952.023	0.6312	611.45	845.525	253.352	27.1908	2.15379		0.3878	541.8	1800.37	243.87	342.836	0.41365	160.103	300.231	48.7818		33.2074	41.0244	329.963	5317.72	0.32754	525.916	2966.12	5500.79	690.141	> ULOQ	38.0917	31.454	311.028	403.314	914.479	12.0121	70.8421	> ULOQ	1243153263_30-862997548_Batch1_26Jun2023_customer_IDs
CDF-315-2	42.5836	0.12545	165.912	63.8181	30.7335	0.01963		214.136	9.32622	0.05544	20.0989	0.0236	418.929	0.11678	255.053	586.764	90.8073	2.14645	2.01881		0.24333	478.116	88.9621	415.56	397.932	0.14408	41.6413	241.413	34.0482		19.3789	10.1639	17.7627	529.778	0.20872	250.739	368.262	74.8728	6.25799	365.673	20.603	3.55289	175.421	127.522	56.2711	11.3763	0.44332	470.673	1243153263_30-862997548_Batch1_26Jun2023_customer_IDs
BBC-126	22.903	0.06827	103.084	71.0015	29.1467	0.01847		57.9666	6.57057	0.02006	6.43865	0.0229	379.905	NaN	109.739	400.183	75.0542	0.37539	0.59677		0.23231	315.566	37.6484	702.99	90.037	0.05188	8.69831	128.99	15.3587		11.1258	5.16074	2.31116	180.584	0.12365	127.141	280.719	19.6133	2.42783	244.188	0.39042	5.24692	139.323	78.0502	29.7686	4.7272	0.53442	490.427	1243153263_30-862997548_Batch1_26Jun2023_customer_IDs
CDA-150-1	63.5454	0.08954	221.616	133.299	13.8608	0.01281		23.9355	71.928	3.85816	447.239	0.02849	270.529	0.16451	94.0695	5026.85	38.5225	1.43983	0.76006		0.32177	645.674	106.632	189.743	66.0292	0.13125	456.483	> ULOQ	108.941		18.9295	91.8395	24.6481	309.612	0.50525	88.7779	700.35	25.5452	31.0184	1417.56	2.4901	24.2791	194.176	1377.32	20.9959	5.04875	2.75794	2159.35	1243153263_30-862997548_Batch1_26Jun2023_customer_IDs
CDA-130-1	15.1552	2.69342	239.956	130.723	19.0581	0.01788		57.501	17.8695	0.16689	412.906	0.02317	460.835	0.14629	92.6061	1736.52	128.78	0.84311	0.93818		0.23653	319.05	23.476	203.604	149.898	0.06544	13.3002	178.923	22.371		42.8743	7.54447	29.1052	2252.31	0.20561	176.239	426.336	32.8836	4.79213	331.301	0.84665	3.10664	161.938	90.4101	27.476	6.15419	0.61563	384.971	1243153263_30-862997548_Batch1_26Jun2023_customer_IDs
CDF-310-2	30.3248	0.18405	189.04	148.294	45.4914	0.00717		68.3284	8.15907	NaN	3.84017	0.02886	621.381	0.05157	87.7228	472.086	80.3563	0.49919	2.75786		0.32792	433.783	167.952	775.943	117.156	0.19048	9.63317	126.344	18.4294		12.9639	9.01978	8.58669	265.513	0.41367	101.872	361.885	14.2769	7.03571	442.423	0.03228	5.60794	129.624	114.112	36.0607	10.6479	0.30957	552.24	1243153263_30-862997548_Batch1_26Jun2023_customer_IDs
BBC-108	15.1497	0.08009	97.1806	41.5845	8.13602	0.00628		49.2411	3.73855	NaN	0.99904	0.02625	567.159	NaN	78.9143	211.958	95.4105	0.37145	1.72836		0.52827	255.118	45.1389	424.887	61.4126	0.0912	7.44542	56.2157	14.1336		14.2328	2.77858	3.55589	117.086	0.45279	98.4294	219.473	27.1633	5.18368	200.57	0.14603	1.16522	107.752	39.7146	24.929	8.43687	0.13127	233.649	1243153263_30-862997548_Batch1_26Jun2023_customer_IDs
CDA-162-1	20.1355	0.7533	153.124	180.54	38.0804	0.01587		106.804	36.007	0.72132	229.56	0.02766	398.594	0.17208	123.251	1080.23	123.75	3.99518	2.38819		0.30824	839.088	65.3193	237.694	87.952	0.06374	10.346	520.174	53.7787		34.2687	31.113	37.3291	84.0619	0.34199	294.548	1505.5	109.1	9.32261	968.655	10.1303	6.2894	217.499	120.752	65.5219	5.0255	3.40852	1328.13	1243153263_30-862997548_Batch1_26Jun2023_customer_IDs
CDA-102-1	58.3765	0.1833	151.754	58.0447	8.00849	0.00763		113.024	10.4062	0.227	7.71153	No Data	330.133	0.33367	304.566	339.149	44.9171	1.67494	0.2248		0.24487	275.007	44.56	397.558	32.0576	0.0394	17.0079	69.7953	21.4613		26.1818	11.3914	4.62437	180.39	0.1678	143.172	561.602	69.0959	11.0113	306.274	1.6406	2.58385	164.347	102.699	13.4043	4.66978	0.62531	477.396	1243153263_30-862997548_Batch1_26Jun2023_customer_IDs
CDA-128-1	10.7304	0.26511	172.012	83.0342	16.8849	0.01746		55.6617	10.6748	0.09411	13.5705	0.02137	317.711	NaN	48.3116	500.4	94.5185	5.81737	0.33026		3.5864	389.802	36.3243	340.969	40.5594	0.18205	7.89766	153.553	21.7078		15.1844	9.1599	6.42992	193.013	0.50046	115.639	465.766	34.6531	9.95193	274.339	2.62651	3.82339	173.247	35.4091	21.8296	5.50379	0.44872	530.292	1243153263_30-862997548_Batch1_26Jun2023_customer_IDs
CDF-302-2	61.6391	2.79145	163.176	50.8944	33.1021	0.02092		1044.96	13.4804	NaN	4.40733	0.0263	432.753	0.02017	180.6	359.788	132.827	1.11686	3.11061		0.44625	1424.19	274.868	401.149	388.013	0.89391	98.1186	211.035	49.2824		10.0994	15.0857	19.7926	1113.51	0.43403	38.9543	499.335	33.2503	7.23172	730.445	2.38413	1.50442	151.689	75.1127	276.54	21.2478	1.13062	2041.52	1243153263_30-862997548_Batch1_26Jun2023_customer_IDs
CDA-107-1	87.5577	0.38744	338.819	59.9401	24.8935	0.00862		303.167	14.1773	0.04771	14.6351	0.03314	2066.91	0.08519	213.952	10004.7	139.066	1.4732	0.72652		0.39859	544.16	123.562	417.171	354.265	0.54152	8.44113	> ULOQ	34.2042		12.411	11.7494	14.8434	201.418	0.46472	79.8543	296.59	53.4017	5.99102	414.403	1.19837	0.85638	184.495	87.5013	138.476	17.3762	1.14218	702.591	1243153263_30-862997548_Batch1_26Jun2023_customer_IDs
CDF-304-1	7.86528	0.1503	143.914	62.1522	5.01047	0.00659		114.794	7.97394	NaN	3.27175	0.02716	571.891	0.07525	150.9	539.755	152.59	0.84916	1.01669		0.3002	351.889	59.1899	370.417	100.357	0.08225	6.06622	112.572	24.3909		11.6946	4.86217	4.08527	484.961	0.18449	82.0102	349.062	20.149	5.15142	315.432	1.02699	3.006	131.505	38.8012	20.7579	7.63431	0.83827	651.104	1243153263_30-862997548_Batch1_26Jun2023_customer_IDs
BBC-129	19.4101	0.79904	132.987	96.3015	17.6698	0.00678		289.742	9.63688	0.04143	3.25617	0.02771	344.944	NaN	141.29	456.916	150.729	1.32123	0.26249		0.30919	548.152	108.733	333.754	245.086	0.51458	6.89734	120.152	22.1753		12.5694	8.16733	5.7041	274.259	0.22286	84.1818	390.462	45.4525	2.85875	332.329	0.51781	3.64287	135.927	59.8358	41.0033	8.06353	0.89119	271.354	1243153263_30-862997548_Batch1_26Jun2023_customer_IDs
CDI-357	22.8506	0.23088	65.8494	600.796	2.28439	0.00988		36.6487	14.5371	0.5093	29.0268	0.03679	294.347	NaN	267.442	322.366	66.487	0.75776	1.33003		0.4599	198.333	378.503	102.669	55.0504	0.07034	7.95489	46.1053	9.93813		31.3481	8.62569	46.824	88.3219	0.41212	101.887	425.17	17.5572	551.316	323.304	0.4914	13.4553	119.658	79.9117	1724.84	2.71971	6.87877	4334.5	1243153263_30-862997548_Batch1_26Jun2023_customer_IDs
CDI-202	67.7341	1.00345	131.466	852.893	2.78642	0.021		99.7525	26.4951	2.49789	141.346	0.03394	176.386	0.09364	291.142	873.759	100.141	0.99265	2.01853		0.41189	1260.64	420.61	155.49	122.477	0.2327	62.0222	345.108	31.3227		41.1138	21.0854	72.5513	254.293	1.15489	201.806	2243.3	41.5234	275.107	544.534	11.7739	21.8424	211.11	94.0128	737.56	4.5426	6.3105	4106.8	1243153263_30-862997548_Batch1_26Jun2023_customer_IDs
CDF-307-1	26.0031	0.30012	167.773	774.665	35.4799	0.0084		149.532	20.6938	0.0357	5.28135	0.02342	494.543	0.12573	70.0759	775.271	94.544	0.53114	1.69748		0.24044	252.909	88.8111	379.07	116.143	0.14165	25.3657	128.96	19.5918		10.4412	8.69436	7.32148	309.925	0.32001	68.3164	415.494	16.3016	5.55344	263.773	0.15317	10.4851	131.852	83.221	38.3234	8.42905	0.21961	311.427	1243153263_30-862997548_Batch1_26Jun2023_customer_IDs
CDF-311-1	34.7681	0.10984	146.226	46.3055	10.7966	0.01487		68.234	5.17161	0.00555	3.28176	0.02716	353.965	0.0679	48.6944	238.328	66.1026	0.30462	1.85611		0.30024	260.109	58.5529	256.198	102.457	0.16511	4.91102	164.148	18.5299		11.7117	4.22678	3.87562	126.789	0.53665	85.065	370.933	11.756	12.2469	296.556	0.04292	1.98335	148.113	38.7864	46.9787	7.73448	0.31056	825.927	1243153263_30-862997548_Batch1_26Jun2023_customer_IDs
CDI-361	487.402	0.53242	208.334	709.977	61.0406	0.0298		> ULOQ	33.038	5.73977	53.6768	0.01257	276.854	0.13002	205.404	607.408	66.9051	0.24067	5.42776		0.81426	2058.83	122.581	155.213	1715.24	2.68632	81.2667	915.245	110.846		41.9201	52.4674	74.975	321.189	0.26893	233.909	328.87	11.3043	604.947	> ULOQ	0.19029	20.064	194.773	743.665	> ULOQ	6.53359	130.538	6593.98	1243153263_30-862997548_Batch1_26Jun2023_customer_IDs
CDA-127-1	80.0075	0.21301	167.049	101.27	21.5863	0.02464		431.393	16.5802	0.36845	9.57157	0.02907	517.624	0.09774	264.896	2525.64	110.768	20.5954	2.22665		0.33123	701.508	124.785	422.109	253.502	0.67305	29.8444	97.305	47.6124		20.2492	33.5472	36.7622	384.764	0.42491	270.724	770.301	111.258	29.9063	614.551	4.30128	7.67315	171.247	256.008	120.091	4.30522	3.15445	> ULOQ	1243153263_30-862997548_Batch1_26Jun2023_customer_IDs
CDF-305-1	37.5206	0.11406	221.252	157.966	13.322	0.00602		244.25	9.18322	0.01377	5.398	0.02546	527.908	0.06675	144.729	755.644	206.733	2.56839	2.79169		1.95601	453.36	166	365.179	801.508	0.45845	11.3162	214.564	22.7229		14.1277	6.53761	7.38178	355.886	0.71099	69.3432	1608.84	13.3899	26.8716	373.892	0.39515	5.59635	138.843	106.619	109.7	5.53015	1.02743	693.039	1243153263_30-862997548_Batch1_26Jun2023_customer_IDs
CDA-159-1	26.5797	0.6682	143.999	200.096	31.6088	0.00828		105.187	21.6924	NaN	25.0697	0.02816	329.921	NaN	186.403	3540.1	110.903	2.30443	1.44405		0.34663	478.237	77.168	514.826	215.947	0.18636	28.5209	68.9412	32.8903		53.8736	17.4584	24.4188	251.206	0.2026	115.744	1019.76	44.9937	11.9386	735.762	5.1096	4.47451	178.818	140.365	48.4455	2.09294	2.97834	1255.14	1243153263_30-862997548_Batch1_26Jun2023_customer_IDs
CDA-142-1	30.0114	0.07481	229.746	51.9198	14.696	0.00652		52.1146	5.44219	0.02382	9.49375	0.02694	215.47	0.01911	61.9672	426.347	213.598	1.27142	0.89471		0.68188	463.489	96.3021	404.661	186.44	0.17937	11.3449	113.426	16.9421		65.8654	8.09684	51.7617	159.048	1.24272	221.27	378.162	35.0956	11.6223	635.704	1.33796	2.24219	159.799	83.5343	66.8004	5.66471	0.65969	963.583	1243153263_30-862997548_Batch1_26Jun2023_customer_IDs
CDA-111-1	15.6239	0.24413	114.793	17.5013	2.04322	0.02494		1588.7	4.52717	NaN	10.2186	0.02752	317.206	0.02963	75.306	349.641	270.367	0.59737	0.47482		1.34103	479.366	214.791	458.643	1717.82	0.55709	90.853	187.977	34.7037		59.2829	9.26042	14.3179	83.4841	1.1928	143.727	258.572	41.8717	5.99147	505.708	1.55333	0.98183	177.665	66.0478	191.893	5.72948	1.44838	174.474	1243153263_30-862997548_Batch1_26Jun2023_customer_IDs
CDA-134-1	26.1327	0.25107	143.762	226.546	3.21449	0.01043		82.6201	20.9536	0.20508	28.5923	0.026	330.137	0.04984	177.829	1130.3	122.645	0.79781	0.23333		0.28153	386.204	27.4011	375.234	33.5495	0.0432	23.9449	147.86	30.6726		56.6897	10.8413	25.1955	291.599	0.65868	227.614	873.24	72.522	10.444	592.818	2.09058	4.40362	236.142	58.2347	10.9109	4.32224	1.06672	451.485	1243153263_30-862997548_Batch1_26Jun2023_customer_IDs
CDF-311-2	58.1505	0.19934	200.741	126.308	28.3913	0.0057		127.754	8.05815	0.03857	7.70939	0.02452	478.805	0.00852	77.3676	493.941	64.4341	0.37725	1.97568		0.2578	276.103	120.122	335.476	302.117	1.87263	8.38243	185.777	24.2854		15.1102	9.24234	6.79567	191.116	0.31696	145.784	623.231	14.0216	17.7922	507.705	0.56549	7.29017	164.423	95.1164	134.519	8.82422	0.80354	1779.63	1243153263_30-862997548_Batch1_26Jun2023_customer_IDs
CDI-408	100.441	0.29251	123.145	257.657	1.92674	0.03959		872.163	16.5998	2.56529	24.2143	0.0301	545.493	0.08544	469.249	1750.44	122.49	1.13384	2.49408		0.34821	1452	513.954	201.098	758.539	1.89644	74.9779	346.741	40.8143		17.7661	22.4251	108.205	553.136	0.60714	456.513	965.559	20.5804	405.061	1147.88	2.94709	6.79606	207.547	226.376	1668.17	5.80981	16.0139	5478.7	1243153263_30-862997548_Batch1_26Jun2023_customer_IDs
CDA-146-1	27.5481	0.77186	124.338	129.244	24.4167	0.00674		75.723	26.9954	6.5208	149.375	0.01856	402.287	0.04665	206.788	9786.41	59.7097	0.52475	1.8943		0.16573	574.176	133.237	120.35	99.6255	0.06706	108.468	743.335	70.1923		38.2386	45.1911	164.746	166.413	0.37663	4272.62	830.012	71.45	2.3947	> ULOQ	0.86184	23.3438	187.268	403.009	201.337	1.76126	6.52952	1380.9	1243153263_30-862997548_Batch1_26Jun2023_customer_IDs
CDA-136-1	41.0412	1.03866	183.138	85.2005	47.2752	0.00921		405.491	15.3461	0.16824	19.9569	0.02594	472.034	0.16782	129.653	1974.98	48.0826	0.70999	0.26356		0.28053	959.724	49.3428	217.563	156.982	0.09537	19.9476	88.6609	33.6316		21.5666	58.6543	24.3363	950.937	0.03148	60.3599	2092.85	35.7362	10.0566	413.649	0.05799	4.23494	198.354	140.325	102.1	4.58435	2.78981	748.326	1243153263_30-862997548_Batch1_26Jun2023_customer_IDs
CDA-151-1	11.3978	1.56587	106.812	42.0396	4.1812	0.59838		214.592	17.5484	2.64191	45.6695	No Data	1089.95	0.04422	164.262	4066.3	107.922	0.28642	2.13098		1.32534	928.683	100.005	371.333	156.339	0.11055	176.122	89.7182	18.6285		52.5783	10.7482	28.7637	167.62	0.24758	154.82	499.375	34.9472	7.42417	871.044	0.53512	7.47537	187.793	81.8231	158.237	5.06102	3.41569	746.344	1243153263_30-862997548_Batch1_26Jun2023_customer_IDs
CDA-153-1	26.1702	1.01831	335.96	191.878	24.8388	0.00552		107.604	28.1341	0.3449	151.52	0.02397	317.305	0.12337	150.871	2043.88	62.2971	2.00311	1.08036		0.24924	1060.98	144.315	218.208	122.741	0.05436	40.2514	293.476	62.866		34.212	19.5938	58.2855	172.963	0.51344	119.305	1749.91	55.7823	5.97089	601.924	5.10214	13.9169	204.423	105.757	45.2642	5.38238	3.83034	5947.62	1243153263_30-862997548_Batch1_26Jun2023_customer_IDs
CDA-161-1	39.0514	2.06613	316.152	179.078	63.1428	0.93657		586.577	40.1777	0.18492	40.0492	0.05377	502.354	0.27843	143.105	4676.09	177.507	4.69789	7.84924		0.65361	682.22	130.547	336.468	511.201	1.31495	45.7008	189.595	86.214		39.3644	29.3476	35.9048	408.132	0.6594	96.3269	3433.49	60.3653	60.1536	848.545	2.0434	6.85513	191.981	231.419	405.849	10.5877	3.19641	> ULOQ	1243153263_30-862997548_Batch1_26Jun2023_customer_IDs
Assay warning	Pass	Pass	Pass	Pass	Pass	Pass		Pass	Pass	Pass	Pass	Warning	Pass	Pass	Pass	Pass	Pass	Pass	Pass		Pass	Pass	Pass	Pass	Pass	Pass	Pass	Pass	Pass		Pass	Pass	Pass	Pass	Pass	Pass	Pass	Pass	Pass	Pass	Warning	Pass	Pass	Pass	Pass	Pass	Pass	Pass	1243153197_30-862997548_Batch2_27Jun2023_customer_IDs
Assay warning	Pass	Pass	Pass	Pass	Pass	Pass		Pass	Pass	Pass	Pass	Warning	Pass	Pass	Pass	Pass	Pass	Pass	Pass		Pass	Pass	Pass	Pass	Pass	Pass	Pass	Pass	Pass		Pass	Pass	Pass	Pass	Pass	Pass	Pass	Pass	Pass	Pass	Pass	Pass	Pass	Pass	Pass	Pass	Pass	Pass	1243153242_30-862997548_Batch3_27Jun2023_customer_IDs
Assay warning	Pass	Pass	Pass	Pass	Pass	Pass		Pass	Pass	Pass	Pass	Warning	Pass	Pass	Pass	Pass	Pass	Pass	Pass		Pass	Pass	Pass	Pass	Pass	Pass	Pass	Pass	Pass		Pass	Pass	Pass	Pass	Pass	Pass	Pass	Pass	Pass	Pass	Pass	Pass	Pass	Pass	Pass	Pass	Pass	Pass	1243153263_30-862997548_Batch1_26Jun2023_customer_IDs
Lowest quantifiable level	0.0298023	0.238419	30.5176	0.953674	0.465608	0.119209		0.203583	1.09252	0.38147	0.0596046	0.0596046	3.8147	1.90735	0.238419	0.235151	0.953674	1.53247	0.238419		0.499574	0.461278	0.0596046	0.953674	0.09121	0.0298019	0.45673	0.953674	3.8147		0.953707	0.0298023	0.302254	7.62939	0.476837	16.1577	0.476837	0.730207	0.476837	0.238419	0.238419	0.119209	0.238419	0.119209	0.119209	0.119209	0.119209	0.953674	1243153197_30-862997548_Batch2_27Jun2023_customer_IDs
Lowest quantifiable level	0.0298023	0.327496	30.5176	0.953674	0.465608	0.119209		0.203583	1.09252	0.38147	0.0596046	0.0596046	3.8147	1.90735	0.238419	0.222391	0.953674	1.3086	0.238419		0.499574	0.461278	0.0596046	0.953674	0.09121	0.0298019	0.45673	0.953674	3.8147		0.953707	0.0298023	0.302254	7.62939	0.476837	16.1577	0.476837	0.730207	0.476837	0.238419	0.238419	0.119209	0.238419	0.119209	0.119209	0.119209	0.119209	0.953674	1243153242_30-862997548_Batch3_27Jun2023_customer_IDs
Lowest quantifiable level	0.0298023	0.238419	30.5176	0.953674	0.465608	0.119209		0.203583	1.09252	0.38147	0.0596046	0.0596046	3.8147	1.90735	0.238419	0.222391	0.953674	1.54115	0.238419		0.499574	0.461278	0.0596046	0.953674	0.09121	0.0298019	0.45673	0.953674	3.8147		0.953707	0.0298023	0.302254	7.62939	0.476837	16.1577	0.476837	0.730207	0.476837	0.238419	0.238419	0.119209	0.238419	0.119209	0.119209	0.119209	0.119209	0.953674	1243153263_30-862997548_Batch1_26Jun2023_customer_IDs
Plate LOD	NaN	0.171651	6.49678	0.0881996	0.0387222	0.00634681		0.02677	0.419082	0.0506306	0.0387456	0.0319072	NaN	0.225446	0.0260258	0.235151	NaN	1.53247	0.109646		0.31852	0.276373	NaN	NaN	0.0413503	0.00296362	0.117966	0.228552	2.53904		0.00975959	0.00835251	0.0278331	0.157157	0.0160628	2.31435	NaN	0.0796267	NaN	0.0469813	0.134895	NaN	NaN	NaN	0.0352563	0.0370934	0.0362801	0.0149921	1243153197_30-862997548_Batch2_27Jun2023_customer_IDs
Plate LOD	NaN	0.327496	6.93976	0.0328117	0.0277132	0.00460493		0.0188417	0.310747	0.043858	0.032941	0.0261188	NaN	0.252262	NaN	0.219063	NaN	1.3086	0.0665891		0.31475	0.274217	NaN	NaN	0.0213101	0.00332164	0.0308208	0.290179	1.75955		NaN	0.00975979	NaN	0.096477	0.0176502	0.513673	NaN	NaN	NaN	NaN	0.0754727	NaN	NaN	NaN	0.0421551	0.00942886	0.0247655	NaN	1243153242_30-862997548_Batch3_27Jun2023_customer_IDs
Plate LOD	NaN	0.209226	6.68287	0.0813496	0.0423505	0.00750591		0.0133716	0.496979	0.0463737	0.0468064	0.0298672	NaN	0.210055	0.0391649	0.164482	NaN	1.54115	0.0910703		0.49874	0.392092	NaN	NaN	0.0285764	0.00339532	0.116308	0.349248	1.55041		0.0175719	0.0131521	0.0299171	0.172724	0.0178795	4.32217	NaN	NaN	NaN	0.0125688	0.0781217	NaN	0.00465644	NaN	0.00900198	0.0837239	0.0292682	0.010429	1243153263_30-862997548_Batch1_26Jun2023_customer_IDs
LLOQ	0.0298023	0.238419	30.5176	0.953674	0.465608	0.119209		0.203583	1.09252	0.38147	0.0596046	0.0596046	3.8147	1.90735	0.238419	0.222391	0.953674	0.953674	0.238419		0.499574	0.461278	0.0596046	0.953674	0.09121	0.0298019	0.45673	0.953674	3.8147		0.953707	0.0298023	0.302254	7.62939	0.476837	16.1577	0.476837	0.730207	0.476837	0.238419	0.238419	0.119209	0.238419	0.119209	0.119209	0.119209	0.119209	0.953674
ULOQ	1953.12	7812.5	31250	3906.25	31460.1	3906.25		2591.12	1953.12	3125	3906.25	3906.25	15625	7812.5	15625	15624.8	3906.25	3906.25	1953.13		5589.85	15461.8	1953.13	7812.5	4344.62	3906.26	31251.5	976.563	15625		15624.5	1953.12	2908.33	15625	7812.5	62500	7812.5	7812.5	976.562	3906.25	15625	1953.12	3906.25	3906.25	1953.12	3906.25	1953.12	7812.5
Missing Data freq.	0	0.43333	0	0	0	0.94167		0.00833	0	0.71667	0	0.95	0	0.98333	0	0.00833	0	0.675	0.01667		0.8	0	0	0	0	0.03333	0	0.03333	0		0	0	0	0	0.74167	0.00833	0	0	0.00833	0.03333	0.225	0	0	0	0.04167	0	0	0.04167
Normalization	Calibrator Normalized	Calibrator Normalized	Calibrator Normalized	Calibrator Normalized	Calibrator Normalized	Calibrator Normalized	Calibrator Normalized	Calibrator Normalized	Calibrator Normalized	Calibrator Normalized	Calibrator Normalized	Calibrator Normalized	Calibrator Normalized	Calibrator Normalized	Calibrator Normalized	Calibrator Normalized	Calibrator Normalized	Calibrator Normalized	Calibrator Normalized	Calibrator Normalized	Calibrator Normalized	Calibrator Normalized	Calibrator Normalized	Calibrator Normalized	Calibrator Normalized	Calibrator Normalized	Calibrator Normalized	Calibrator Normalized	Calibrator Normalized	Calibrator Normalized	Calibrator Normalized	Calibrator Normalized	Calibrator Normalized	Calibrator Normalized	Calibrator Normalized	Calibrator Normalized	Calibrator Normalized	Calibrator Normalized	Calibrator Normalized	Calibrator Normalized	Calibrator Normalized	Calibrator Normalized	Calibrator Normalized	Calibrator Normalized	Calibrator Normalized	Calibrator Normalized	Calibrator Normalized	Calibrator Normalized
[truncated: 3 more columns]

## Sheet: Supplementary Fig 1
A
Control	PBS	IL-33
329.091	177.293	223.633
323.838	163.207	295.572
184.991	84.8227	245.044
314.361	112.16	439.018
529.587	97.7742	165.877
481.243	219.693	372.131
	78.6008	100.811
	60.4791	31.3957
	152.266	304.861
	2.86054	360.909
B
PBS	IL-33
21.4	22.04
23.26	21.4
24.01	22.5
23.53	20.74
21.13	22.17
C
PBS	IL-33
28.63	29.17
30.33	28.56
31.61	29.92
30.88	28.11
28.29	28.95
D
Uninfected	Infected
0.193	0
0	0.543
0	0
0.1805	0.5675
0.0102	0
E
Uninfected	Infected
0.43475	0.42075
0	0.38775
0.11175	0.29675
0	0.30975
0	0.34375

## Sheet: Supplementary Fig 2
B
Days post infection	PBS							IL-33
60	100	100	100	100	100	100	100	100	100	100	100	100	100
61	101	100	101.342	102.055	101.031	93.5065	108.621	98.1413	99.6753	100.76	101.115	99.654	97.6923
62	95.3333	96.0526	98.3221	100.343	90.7216	82.1429	93.1034	92.9368	92.8571	99.6198	95.9108	104.152	91.9231
63	96.6667	97.0395	97.9866	98.6301	82.1306	82.1429	98.2759	90.7063	85.7143	101.141	101.115	94.1176	92.6923
64	96	96.7105	96.3087	98.6301	85.2234	87.013	103.448	98.513	90.9091	103.422	103.346	102.768	95
66	98.3333	100	97.9866	97.2603	95.5327	90.9091	105.862	103.346	102.273	105.323	106.32	103.806	97.6923
67	97.6667	100	96.6443	98.6301	95.8763	91.2338	104.138	101.115	102.273	106.464	103.718	102.422	98.0769
68	99.3333	100.987	97.9866	99.6575	95.8763	90.9091	104.483	100.372	102.922	107.605	105.576	101.038	96.5385
69	100.333	102.96	99.6644	102.055	100.687	91.5584	105.862	101.115	102.922	106.844	102.974	101.384	97.3077
C
Days post infection	PBS							IL-33
60	0	0	0	0	0	0	0	0	0	0	0	0	0
61	0	0	0	0	0	1	0	1	1	0	0	1	1
62	1	1	1	0	5	5	5	5	5	1	1	0	1
63	1	1	1	1	6	6	1	1	4	0	0	1	1
64	1	1	1	1	4	4	0	1	1	0	0	0	1
66	1	0	1	1	1	1	0	0	0	0	0	0	1
67	1	0	1	1	1	1	0	0	0	0	0	0	1
68	1	0	1	1	1	1	0	0	0	0	0	0	1
69	0	0	1	0	0	1	0	0	0	0	0	0	1
D
PBS	IL-33
2.349	2.583
2.43	2.724
2.336	2.871
1.639	2.104
1.754	2.453
1.904	2.823
2.404
E
PBS	IL-33
1.229	1.581
1.321	2.058
1.428	1.541
1.288	1.626
0.966	1.61
1.13	1.946
1.63

[truncated: 8 more sheets: Supplementary Fig 3, Supplementary Fig 4, Supplementary Fig 5, Supplementary Fig 6, Supplementary Fig 8, Supplementary Fig 10, Supplementary Fig 11, Supplementary Fig 12]
